# Supplementary material for: Pyramidal tract neurons drive amplification of excitatory inputs to striatum through cholinergic interneurons
Source: Sci Adv. 2022 Feb 9;8(6):eabh4315. doi: 10.1126/sciadv.abh4315 (PMC8827762; doi:10.1126/sciadv.abh4315)
Supplement: Supplementary file 2 — CSV Data files [file sciadv.abh4315_csv_data_files.zip]

Archive with 28 entries (28 files):
- FIG1E.csv
- FIG1F.csv
- FIG1H.csv
- FIG1I.csv
- FIG1J.csv
- FIG1K.csv
- FIG1LM.csv
- FIG1N.csv
- FIG1O.csv
- FIG2C.csv
- FIG2D.csv
- FIG2H.csv
- FIG2I.csv
- FIG3B.csv
- FIG3C.csv
- FIG3E.csv
- FIG3F.csv
- FIG4B.csv
- FIG4C.csv
- FIG4F.csv
- FIG4G.csv
- FIG4J.csv
- FIG4K.csv
- FIG5E.csv
- FIG5F.csv
- FIG5G.csv
- FIG5H.csv
- FIG5I.csv
