# Supplementary material for: Pyramidal tract neurons drive amplification of excitatory inputs to striatum through cholinergic interneurons
Source: Sci Adv. 2022 Feb 9;8(6):eabh4315. doi: 10.1126/sciadv.abh4315 (PMC8827762; doi:10.1126/sciadv.abh4315)
Supplement: Supplementary file 2 — CSV Data files [file sciadv.abh4315_csv_data_files.zip › FIG1E.csv]

IT Light duration (ms)	IT biphasic (y/n)	PT Light duration (ms)	PT biphasic (y/n)
1	0	2	0
1	0	10	1
1	0	10	1
1	0	10	1
1	0	10	1
0.5	0	10	1
0.5	0	15	1
0.5	0	15	1
0.5	0	15	1
0.5	0	15	1
0.3	0	15	1
0.3	0	5	0
0.3	0	5	1
0.3	0	5	1
0.3	0	5	1
0.1	0	5	1
0.1	0	5	1
5	0	5	1
5	0	5	1
5	0	5	1
5	0	5	1
5	0	5	1
5	0	5	1
5	0	10	1
5	0	10	1
7	0	10	1
5	0	10	1
10	0	10	1
10	0	10	0
10	0	10	0
10	0	10	1
10	0	10	0
10	0	5	0
7	0	5	1
7	0	5	1
7	0	10	1
7	0	10	1
8	0	10	1
8	0	10	1
8	0	10	1
8	0	10	1
8	0	10	1
5	0	10	1
10	0	10	1
10	0	10	1
10	0	10	1
10	0	10	1
10	0	10	0
7	0	10	1
7	0	15	1
8	0	15	1
8	0	12	1
8	0	12	1
9	1	12	1
9	0	12	0
10	0	12	1
10	1	12	0
10	1	12	1
10	0	12	1
10	0	12	1
10	0	12	0
10	1	12	0
10	0	12	0
10	1	10	1
11	1	10	1
11	1	10	1
7	0	10	1
7	0	10	1
7	0	10	1
7	0	10	1
7	0	10	1
7	0	10	1
7	0	10	1
7	0	10	1
7	0	10	0
7	0	10	0
5	0	10	1
7	0	10	1
6	0	10	1
6	0	10	1
6	0	10	1
6	0	10	0
6	0	10	1
6	0	10	1
6	0	10	1
6	0	10	1
6	0	15	0
6	0	15	1
6	0	15	1
6	0	15	0
6	0	15	0
5	0	15	0
5	0	15	1
6	0	15	0
5.5	0	15	0
5.5	0	15	0
5.5	0	15	1
4.5	0	15	1
4.5	0	15	1
4.5	1	15	1
4.5	0	15	1
4.5	1	15	1
4.5	0	15	1
4.5	0	15	0
4.5	0	15	1
4.5	0	15	0
4.5	0	15	1
3	0	15	0
5	0	15	1
3	0	15	1
3	0	15	1
3	0	15	1
3	0	15	1
3	1	15	1
4	0	15	0
4	0	15	1
4	0	15	1
4	0	15	0
4	0	15	0
3.5	0	15	1
3.5	0	15	1
3.5	0	15	1
3.5	0	15	1
3.5	0	15	1
3.5	0	15	1
4.5	0	15	1
5	0	15	1
5	1	10	1
5	1	10	1
5	0	10	1
5	0	10	1
4	0	10	1
4	0	10	1
4	0	10	1
4	0	10	1
4	0	10	1
3	0	10	1
3	0	10	1
3.5	0	10	1
3.5	0	10	1
3.5	0	10	1
3.5	0	10	1
3.5	0	10	1
3.5	0	10	1
3.5	0	10	1
3.8	0	10	1
3.8	0	10	1
3.8	0	10	1
3.8	0	10	1
2	1	10	1
3	0	10	1
3	0	10	1
3	0	10	1
3	0	10	1
3	0	10	1
4	1	10	1
4	0	10	1
6	0	5	1
6	0	5	1
6	0	5	1
5	0	5	1
5	0	5	1
5	0	5	1
5	0	5	1
5	0	5	1
5	0	5	0
5.5	0	5	1
5.5	0	8	1
3	0	8	1
2.5	0	8	1
2.7	0	8	1
2.7	0	8	1
2.7	0	8	1
2.7	0	8	1
2.5	0	8	1
2.5	0	8	1
2.5	0	8	1
2.5	0	8	1
2.5	1	8	1
5	0	8	1
7	0	8	1
6	1	8	1
6.5	0	8	1
6.5	0	8	1
6.5	0	8	1
6.5	0	8	1
6.5	0	8	1
7	0	8	1
7	0	8	1
7	0	8	1
7	0	8	1
7	0	8	1
7	0	8	1
5.5	0	8	1
5.5	0	8	1
5.5	0	8	1
5.5	0	8	1
5.5	0	5	1
4	0	5	1
4	0	5	1
4	0	5	0
4	0	5	1
4	0	6	1
10	0	6	1
10	0	6	1
10	0	6	1
10	0	6	1
10	0	5.5	1
15	0	5.5	1
15	0	5.5	1
15	0	5.5	1
15	0	5.5	1
15	0	5.5	1
10	1	5.5	0
10	1	5.5	1
30	1	5.5	1
30	1	5.5	1
30	1	6	1
30	0	6	0
30	0	6	1
30	0	6	1
25	0	6	0
25	0	6.5	1
25	0	6.5	1
25	0	6.5	1
25	0	6.5	1
20	0	6.5	1
20	1	6.5	1
20	0	6.5	1
20	0	6.5	1
20	0	6.5	1
15	0	6.5	1
15	0	6.5	1
15	0	6.5	1
15	0	6.5	1
15	0	6.5	1
15	0	6.5	1
15	0	6.5	1
10	0	5	1
10	0	10	0
10	0	10	1
10	0	10	1
10	0	10	1
10	0	10	1
5	0	10	1
5	0	10	1
5	0	10	1
8	0	10	1
8	0	10	1
8	0	4	1
8	0	4	0
8	0	4	0
15	0	5	1
15	0	5	1
15	0	5	1
15	0	5	1
15	0	5	1
20	0	5	1
20	0	5	1
20	1	5	1
20	0	5	1
20	1	5	1
7	1	5	0
7	0	5	1
7	0	5	1
7	0	5	1
7	0	5	1
7	0	5	1
7	0	5	0
10	0	5	1
20	0	5	1
15	0	5	1
18	0	5	1
18	0	5	1
18	0	5	1
18	0	5	1
18	0	5	1
16	0	5	1
16	0	5	1
2	0	5	1
1.7	0	5	1
1.5	0	3	0
1.6	0	3	0
1.6	0	4	1
1.6	0	4	1
1.6	0	4	1
1.6	0	3.5	0
1.6	0	3.5	1
1.6	0	3.5	1
1.6	0	3.5	1
1.6	0	3.8	1
1.6	0	3.8	1
1.4	0	3.8	1
1.4	0	3.8	1
1.4	0	3.8	0
1.4	0	3.8	1
1.4	0	3.8	1
1	0	3.8	1
1.2	0	3.8	1
1.2	0	3.8	1
1.2	0	3.8	1
1.2	0	3.8	1
1.2	0	3.8	1
1	0	3.8	1
1.5	0	3.8	1
1.3	0	3.8	1
1.3	0	3.8	1
1.2	0	3.8	1
1.2	0	3.8	1
1.2	0	3.8	1
1.2	0	5	0
1.2	0	5	1
1.2	0	5	0
1.2	0	8	1
1.2	0	8	1
1.2	0	8	1
1.2	0	6	1
1.3	0	6	1
1.3	0	6	1
1.3	0	5.7	1
4	0	5.7	1
3	0	5.7	1
3	0	5.7	1
3	1	5.7	1
3	0	5.7	1
3	0	5.7	1
1.8	0	5.7	1
2	0	5.7	1
2	0	5.7	1
2	0	5.7	1
2	0	5.7	1
2	0	5.7	1
1.9	0	10	1
1.9	0	10	0
1.9	0	10	0
1.9	0	10	0
1.9	0	10	0
1.7	0	10	0
1.7	0	12	0
1.7	0	15	1
1.7	0	15	1
1.7	0	15	1
1.5	0	15	1
1.5	1	15	1
1.5	0	15	1
1.5	0	15	0
2	0	15	1
2.3	1	15	1
2.3	0	15	1
2.3	0	15	1
2.3	0	15	1
2.3	0	15	1
2.3	0	17	1
2.3	0	17	1
2.3	0	17	1
2.3	0	17	1
2.3	0	17	1
2.3	0	17	0
2.3	0	17	0
2.3	0	17	0
2.3	0	17	1
2	0	17	1
2.5	0	17	0
2.8	0	17	0
2.8	0	10	0
2.8	0	10	1
2.8	0	10	1
2.8	0	10	1
2.8	1	10	1
2.8	0	10	1
2.8	0	10	1
2.8	0	10	1
2.8	0	10	1
3	0	10	1
4	0	10	1
4	0	10	1
3.3	0	10	1
3.5	0	10	1
3.5	0	10	1
3.5	0	10	1
3.5	0	10	1
3.5	0	10	1
3.5	0	10	1
3.5	0	10	1
3.5	0	10	1
3.5	0	10	1
3.5	0	10	1
3.5	0	10	1
3	0	10	1
3	0	10	1
3	0	10	1
3	0	10	1
3	0	10	1
3	0	10	0
3	0	10	1
3	0	10	1
3	0	10	1
3	0	10	1
3	0	10	1
3	0	10	1
3	0	10	1
3	0	10	1
3	0	10	1
3	0	10	1
3	0	10	1
3	0	10	1
3	0	10	1
3	0	10	1
3	0	10	1
3.2	0	10	1
3.2	0	10	1
3.2	0	10	1
3	0	10	1
3	0	10	1
3	0	10	1
3	0	10	1
3	0	16	0
3	1	16	0
3	0	16	0
3	0	16	0
3	0	16	1
3	0	16	0
3	0	16	0
		16	1
		18	1
		18	1
		18	0
		18	1
		18	1
		18	1
		18	1
		18	0
		18	0
		18	0
		18	1
		18	1
		18	0
		18	1
		18	0
		10	0
		10	0
		10	0
		12	0
		12	0
		14	1
		14	0
		16	1
		16	1
		16	0
		18	1
		18	1
		18	0
		20	1
		19	0
		19	1
		19	1
		19	1
		19	1
		19	1
		19	1
		19	1
		19	1
		19	1
		19	0
		19	1
		19	1
		19	1
		19	1
		18	1
		18	1
		18	0
		18	1
		18	1
		18	1
		18	0
		18	0
		18	1
		18	1
		18	1
		18	1
		18	1
		18	1
		18	1
		18	1
		18	1
		18	0
		18	1
		10	1
		10	0
		12	1
		12	1
		9	1
		9	0
		9	1
		9	1
		9	1
		9	1
		9	1
		9	1
		9	1
		10	1
		10	0
		10	0
		10	1
		10	1
		10	1
		10	1
		10	1
		10	0
		10	0
		10	0
		10	1
		10	1
		10	0
		10	1
		10	0
		10	1
		10	1
		10	1
		10	1
		10	1
		10	1
		10	1
		10	1
		10	1
		10	1
		10	1
		10	1
		10	1
		10	1
		0.5	1
		1	1
		0.5	0
		0.5	1
		0.5	1
		0.5	1
		0.5	0
		0.5	1
		0.8	0
		0.8	0
		0.8	0
		0.8	1
		1	1
		1	1
		1	1
		1	1
		1	0
		0.3	0
		0.3	0
		0.3	0
		0.3	0
		0.4	0
		0.4	0
		0.4	0
		0.4	0
		0.4	0
		0.6	0
		0.6	0
		0.6	0
		0.6	1
		0.6	1
		1.2	0
		0.4	0
		0.5	1
		0.5	0
		0.5	0
		0.5	1
		0.5	0
		0.5	0
		0.5	0
		0.7	1
		0.6	0
		0.6	1
		0.6	1
		0.6	0
		0.6	1
		0.5	0
		0.5	0
		0.5	1
		0.5	0
		0.6	0
		0.6	0
		0.6	0
		0.6	0
		0.8	0
		0.8	1
		0.6	1
		0.6	0
		0.7	1
		0.7	1
		0.7	1
		0.7	0
		0.7	0
		0.7	1
		0.7	1
		0.6	1
		0.6	0
		0.6	1
		0.6	0
		0.6	0
		10	1
		7	1
		9	1
		9	1
		9	1
		9	1
		9	1
		9	1
		9	1
		9	1
		9	1
		9	1
		9	1
		9	1
		9	1
		9	1
		9	1
		9	1
		9	1
		9	1
		9	1
		9	1
		9	1
		9	1
		9	1
		9	1
		9	1
		9	1
		9	1
		9	1
		9	1
		9	1
		9	1
		9	0
		5	0
		8	1
		8	1
		8	0
		8	0
		8	1
		8	1
		8	1
		8	1
		8	1
		8	1
		8	0
		8	1
		8	1
		7	1
		7	1
		7	1
		10	1
		10	1
		10	1
		10	1
		10	1
		10	0
		10	1
		10	1
		10	1
		10	1
		10	1
		10	1
		12	1
		15	1
		15	0
		13	0
		20	1
		18	0
		22	1
		22	1
		22	1
		22	1
		22	1
		22	1
		15	1
		10	1
		10	1
		12	1
		12	0
		12	0
		12	0
		12	1
		12	1
		12	0
		12	0
		12	1
		12	0
		12	1
		12	0
		12	1
		12	1
		12	1
		8	1
		10	0
		12	0
		15	0
		20	0
		16	0
		16	1
		13	0
		5	0
		10	0
		10	0
		10	0
		10	1
		10	0
		10	0
		14	0
		14	0
		14	0
		14	0
		14	0
		10	0
		10	1
		8	1
		12	1
		12	0
		10	1
		10	1
		10	1
		10	1
		10	1
		10	1
		10	1
		10	1
		10	1
		10	1
		10	1
		10	1
		10	1
		10	1
		10	1
		5	1
		5	0
		5	1
		5	0
		3	0
		2	0
		4	1
		4	0
		1.5	0
		2.5	0
		2.5	0
		2.5	0
		5	1
		5	1
		5	1
		5	1
		5	1
		5	1
		15	1
		15	1
		4	0
		4	0
		4	0
		4	0
		4	1
		8	1
		8	1
		8	1
		8	1
		8	1
		8	1
		8	1
		8	1
		8	1
		8	1
		8	1
		8	1
		8	1
		8	1
		8	1
		8	1
		10	1
		10	1
		12	1
		8	1
		5	1
		7	1
		8	1
		8	1
		8	1
		10	1
		9	1
		7.5	1
		8	1
		8	1
		8	1
		8	1
		8	1
		8	1
		8	1
		8	1
		8	1
		8	1
		8	1
		8	1
		5	1
		5	1
		5	1
		5	1
		5	1
		5	1
		5	1
		5	1
		5	1
		5	1
		5	1
		5	1
		5	1
		5	1
		5	1
		5	0
		5	0
		5	0
		5	0
		7	0
		7	0
		10	1
		10	1
		10	1
		10	1
		10	1
		10	1
		10	1
		10	1
		10	1
		10	1
		10	1
		10	1
		10	1
		10	1
		10	1
		10	1
		10	1
		10	1
		10	0
		5	1
		5	1
		8	0
		8	1
		10.1	1
		10	1
		10.1	1
		10	1
		10	1
		10.1	1
		10	1
		10	1
		10	1
		10	1
		10	1
		10	1
		5	0
		5	0
		8	0
		10	1
		10	1
		10	0
		9	0
		9	0
		10	1
		10	0
		10	1
		10	1
		10	0
		10	0
		10	1
		10	1
		10	1
		10	1
		5	0
		5	1
		7	1
		10	1
		10	1
		10	1
		10	1
		10	1
		10	1
		10	1
		10	1
		10	1
		10	1
		10	1
		10	1
		10	1
		10	1
		10	1
		10	1
		10	1
		10	1
		10	1
		10	1
		10	1
		10	1
		10	1
		10	1
		10	1
		10	1
		10	1
		7	1
		7	1
		7	1
		7	1
		7	1
		7	1
		7	1
		7	1
		7	1
		7	1
		7	1
		5	1
		5	1
		5	1
		7	1
		7	1
		6	1
		6	1
		6	1
		6	1
		6	1
		6	1
		6	1
		6	1
		6	1
		6	1
		6	1
		5	1
		5	1
		7	1
		7	1
		7	1
		7	1
		7	1
		7	1
		7	1
		7	1
		7	1
		7	1
		7	1
		5	0
		10	1
		12	1
		9	1
		10	1
		10	1
		10	1
		10	1
		10	1
		10	1
		10	0
		10	1
		10	1
		10	1
		10	1
		5.1	1
		5.1	1
		7.1	1
		7	1
		7.1	1
		7.1	1
		7.1	1
		7	1
		7.1	1
		7.1	1
		7	1
		7.1	1
		7.1	1
		7.1	1
		7.1	1
		7.1	1
		7.1	1
		5.1	1
		5.1	1
		7.1	1
		7	1
		7.1	1
		7.1	1
		7.1	1
		7.1	1
		7	1
		7	1
		7.1	1
		7.1	1
		7.1	1
		7	1
		5	1
		5.1	1
		7	1
		7	1
		7	1
		7	1
		7.1	1
		7.1	1
		7.1	1
		7	1
		7	1
		7	1
		7	1
		5.1	1
		5.1	0
		7.1	0
		9.1	1
		9	1
		9	1
		9.1	1
		9.1	1
		9	1
		9	1
		9	1
		9	1
		9	1
		9	1
		9	1
		9	1
		9	1
		9	1
		5	1
		5	1
		5	1
		5	1
		5	1
		5	1
		5	1
		5	1
		5	1
		5	1
		5	1
		5	1
		5	1
		5	1
		5	1
		6	0
		8	1
		8	1
		8	1
		8	1
		8	1
		8	1
		8	1
		8	1
		8	1
		8	1
		8	1
		8	1
		8	1
		5	0
		7	1
		7	1
		7	1
		9	1
		9	1
		9	1
		9	1
		9	0
		9	1
		9	1
		9	1
		9	1
		9	1
		9	1
		9	1
		9	0
		9	1
		9	1
		9	1
		5	1
		5	1
		7	1
		6	1
		5	1
		5	1
		5	1
		5	1
		5	1
		5	1
		5	1
		5	1
		5	1
		5	1
		5	1
		5	1
		5	1
		5	1
		5	1
		5	1
		5	1
		5.1	0
		5.1	1
		7.1	1
		7.1	1
		7.1	1
		7.1	1
		7.1	1
		7.1	1
		7.1	1
		7.1	1
		7	1
		7.1	1
		7	1
		7.1	1
		7.1	1
		7.1	1
		7.1	1
		7	1
		7.1	1
		5	1
		7	1
		7	1
		9	1
		9	1
		9	1
		9	1
		9	1
		9	1
		9	1
		9	1
		9	1
		9	1
		9	1
		9	1
		9	1
		9	1
		5	1
		5	1
		7	1
		7	1
		7	1
		7	1
		7	1
		7	1
		7	1
		7	1
		7	1
		7	1
		7	1
		7	1
		7	1
		7	1
		7	1
		5	0
		7	1
		7	1
		7	1
		9	1
		9	1
		9	1
		9	1
		9	1
		9	1
		9	1
		9	1
		9	1
		9	1
		9	1
		9	1
		9	1
		9	1
		9	1
		5	1
		5	0
		7	1
		7	1
		7	1
		7	1
		7	1
		7	1
		7	1
		6	1
		5	1
		5	1
		5	1
		5	1
		5	1
		5	1
		5	1
		5	1
		5	1
		5	1
		5	1
		8	0
		10	0
		7	0
		7	0
		7	0
		7	0
		7	0
		10	0
		10	1
		5	0
		5	1
		5	0
		5	1
		5	0
		3	0
		3	0
		6	0
		6	0
		6	0
		6	0
		6	0
		6	0
		6	0
		6	0
		6	0
		6	0
		5	1
		5	1
		5.1	1
		5	1
		5	1
		5	1
		5.1	1
		5.1	1
		5.1	1
		5	1
		5.1	1
		5.1	1
		5.1	1
		5.1	1
		5	1
		5.1	1
		5.1	0
		7.1	0
		10.1	1
		10	1
		10	1
		10.1	1
		10	1
		10.1	1
		10.1	1
		10.1	0
		10.1	1
		10.1	1
		10.1	1
		10.1	1
		10.1	1
		10.1	1
		5	1
		7	1
		7	1
		7	1
		7	1
		7	1
		7	1
		7	1
		7	1
		7	1
		7	1
		7	1
		7	1
		7	1
		7	1
		7	1
		7	1
		7	1
		7	1
		5.1	1
		7.1	0
		7	1
		7.1	0
		7	1
		7.1	1
		7.1	1
		7	1
		7	1
		7	1
		7	1
		7	1
		7	1
		7	1
		7	1
		7	1
		7	1
		7	1
		7	1
		5	0
		7	1
		7	1
		9	1
		9	1
		9	1
		9	1
		9	1
		9	1
		9	1
		9	1
		9	1
		9	1
		9	1
		9	1
		9	1
		9	1
		9	1
		9	1
		5	1
		5	1
		7	1
		7.1	1
		7	1
		7	1
		7.1	1
		7	1
		7	1
		7	1
		7	1
		7	1
		7	1
		7	1
		7	1
		7	1
		7	1
		7	1
		7	1
