# Supplementary material for: Pyramidal tract neurons drive amplification of excitatory inputs to striatum through cholinergic interneurons
Source: Sci Adv. 2022 Feb 9;8(6):eabh4315. doi: 10.1126/sciadv.abh4315 (PMC8827762; doi:10.1126/sciadv.abh4315)
Supplement: Supplementary file 2 — CSV Data files [file sciadv.abh4315_csv_data_files.zip › FIG1F.csv]

PT biphasic events
0	0	0	0	0	6	0	0	0	0	0	0	0	0	0	0	0	0	0	0	0	0	0	0
0	5	0	0	2	3	0	0	0	0	0	0	0	0	0	0	0	0	0	0	0	0	0	0
0	0	0	0	0	10	0	1	11	0	3	0	0	0	0	0	0	0	0	0	0	0	0	0
4	0	0	0	0	21	7	24	7	0	29	0	0	0	0	8	0	0	0	0	0	0	0	0
0	0	0	0	0	16	20	28	7	0	38	0	0	0	0	20	0	0	0	0	0	0	0	0
0	0	0	0	0	40	10	28	25	31	42	0	0	0	0	5	0	0	0	0	1	0	0	0
0	0	0	1	0	38	0	60	16	0	116	0	0	0	0	13	0	0	0	0	0	0	0	0
0	0	0	21	4	54	0	0	0	0	55	0	0	0	0	0	0	0	0	0	0	0	0	0
PT total events
0	1	0	0	0	6	0	0	0	0	0	0	0	0	0	0	0	0	0	0	0	0	0	0
0	6	0	0	3	4	0	0	0	0	0	0	0	0	0	0	0	0	0	0	0	0	0	0
0	0	0	0	0	11	0	1	11	0	7	0	0	0	0	0	0	0	0	0	0	0	0	0
7	0	1	0	0	22	7	25	7	0	30	0	0	0	0	11	0	0	0	0	0	0	0	0
0	0	2	1	0	17	22	29	7	0	40	0	0	0	0	29	0	0	0	0	0	0	0	0
7	0	0	0	0	49	15	32	28	35	52	0	0	0	0	7	0	0	0	0	1	0	0	0
0	0	0	2	2	45	0	65	17	0	135	0	0	0	0	15	0	0	0	0	0	0	0	0
0	1	1	26	8	65	0	0	0	0	62	0	0	0	0	0	0	0	0	0	0	0	0	0
IT biphasic events
0	0	0	0	0	0	0	0	0	0	0	0	0	0	0	0	0	0	0	0	0	0	0	0
0	0	0	0	0	0	0	0	0	0	0	0	0	0	0	0	0	0	0	0	0	0	0	0
0	0	0	0	0	0	0	0	0	0	0	0	0	0	0	0	0	0	0	0	0	0	0	0
0	0	0	0	0	1	0	0	0	0	0	0	0	0	0	0	0	0	0	0	0	0	0	0
0	0	1	0	0	0	0	0	0	0	0	0	0	0	0	0	0	0	0	0	0	0	0	0
0	0	0	0	0	1	1	1	0	1	4	0	0	0	0	0	0	0	0	0	0	0	0	0
0	0	0	0	0	0	0	0	0	0	0	0	0	0	0	0	0	0	0	0	0	0	0	0
0	0	1	0	1	0	0	0	0	0	2	0	0	0	0	0	0	0	0	0	0	0	0	0
IT total events
0	5	0	0	0	1	0	0	0	0	0	0	0	0	0	0	0	0	0	0	0	0	0	0
0	1	0	0	2	2	0	0	0	0	0	0	0	0	0	0	0	0	0	0	0	0	0	0
0	0	0	0	0	4	0	4	1	0	3	0	0	0	0	0	0	0	0	0	0	0	0	0
5	0	11	0	0	7	4	7	2	0	2	0	0	0	0	4	0	0	0	0	0	0	0	0
0	0	9	12	0	9	11	8	2	0	1	0	0	0	0	6	0	0	0	0	0	0	0	0
5	0	0	0	0	5	7	10	6	2	16	0	0	0	0	5	0	0	0	0	1	0	0	0
0	0	0	4	10	5	0	3	2	0	2	0	0	0	0	1	0	0	0	0	0	0	0	0
0	3	2	2	2	6	0	0	0	0	8	0	0	0	0	0	0	0	0	0	0	0	0	0
