# Supplementary material for: Pyramidal tract neurons drive amplification of excitatory inputs to striatum through cholinergic interneurons
Source: Sci Adv. 2022 Feb 9;8(6):eabh4315. doi: 10.1126/sciadv.abh4315 (PMC8827762; doi:10.1126/sciadv.abh4315)
Supplement: Supplementary file 2 — CSV Data files [file sciadv.abh4315_csv_data_files.zip › FIG1H.csv]

IT conditions prob.	PT conditions prob.
0	0
0	1
0	0.8333
0	0.6667
0	0.75
0	0.9091
0	1
0	1
0	0.4286
0	0.5714
0	0
0.1429	0.9545
0	1
0	0.96
0	1
0	0.9667
0	0.7273
0.1111	0
0	0
0	0.9412
0	0.9091
0	0.9655
0	1
0	0.95
0	0.6897
0	0
0.2	0.8163
0.1429	0.6667
0.1	0.875
0	0.8929
0.5	0.8857
0.25	0.8077
0	0.7143
0	1
0	0.5
0	0
0	0.8444
0	0.9231
0	0.9412
0	0.8593
0	0.8667
0	0
0.5	0
0	0.8077
0.5	0.5
0	0.8308
0.25	0.8871
