# Supplementary material for: Pyramidal tract neurons drive amplification of excitatory inputs to striatum through cholinergic interneurons
Source: Sci Adv. 2022 Feb 9;8(6):eabh4315. doi: 10.1126/sciadv.abh4315 (PMC8827762; doi:10.1126/sciadv.abh4315)
Supplement: Supplementary file 2 — CSV Data files [file sciadv.abh4315_csv_data_files.zip › FIG1I.csv]

IT 1st ampl (pA)	IT biphasic (y/n)	PT 1st ampl (pA)	PT biphasic (y/n)
367.9063	0	15.7516	0
370.5378	0	50.9383	1
379.3196	0	43.5791	1
396.6953	0	47.7353	1
393.1103	0	46.8035	1
210.9808	0	35.964	1
208.0508	0	31.9209	1
232.4125	0	35.6118	1
204.1078	0	37.4495	1
204.0934	0	28.3634	1
118.9771	0	30.7113	1
124.3674	0	138.8816	0
118.8235	0	52.5571	1
120.5721	0	62.5688	1
118.8478	0	81.0481	1
32.3802	0	99.7362	1
35.6406	0	101.0233	1
136.9412	0	103.2725	1
150.494	0	108.4624	1
169.1115	0	90.5485	1
171.5538	0	108.0545	1
164.2867	0	127.8533	1
70.1635	0	25.7122	1
83.3335	0	47.0503	1
42.8463	0	33.1433	1
249.3704	0	64.5699	1
3.0763	0	55.5685	1
104.8264	0	106.9402	1
110.7928	0	72.7098	0
267.3592	0	92.8732	0
225.8641	0	101.9523	1
312.8947	0	89.4457	0
288.5988	0	83.0279	0
167.0775	0	92.5596	1
102.4367	0	92.2566	1
59.7004	0	144.4268	1
149.2566	0	149.9353	1
222.8223	0	142.2936	1
140.8167	0	171.8643	1
224.5084	0	170.0309	1
196.0186	0	155.8346	1
268.3352	0	168.498	1
8.422	0	168.3298	1
143.1186	0	105.0643	1
149.0658	0	36.544	1
215.1028	0	40.6583	1
324.3071	0	33.0237	1
287.8514	0	51.6566	0
114.6392	0	53.1662	1
77.9228	0	58.5661	1
160.6318	0	81.9395	1
104.2586	0	60.0918	1
79.7751	0	63.5049	1
119.3679	1	53.6168	1
101.7978	0	49.6393	0
131.3565	0	60.6552	1
105.2701	1	59.4445	0
106.1119	1	66.401	1
104.8838	0	70.5391	1
158.3687	0	46.7287	1
129.0074	0	63.4291	0
107.2249	1	67.1116	0
90.9596	0	32.689	0
116.3809	1	62.6243	1
108.7161	1	71.9088	1
106.719	1	94.2373	1
130.991	0	110.1958	1
176.537	0	147.4221	1
174.6551	0	134.2972	1
169.9076	0	165.1323	1
160.9764	0	158.2659	1
231.4612	0	156.78	1
264.9718	0	156.0756	1
244.5158	0	150.0859	1
262.4688	0	58.6571	0
259.3055	0	76.137	0
34.7184	0	52.4068	1
199.0506	0	135.642	1
138.6421	0	202.5997	1
151.0814	0	217.5869	1
154.9847	0	183.2405	1
178.1504	0	182.3705	0
183.8725	0	240.3294	1
160.6213	0	187.5272	1
174.6029	0	230.3292	1
117.1078	0	248.0675	1
173.8096	0	186.4492	0
118.05	0	237.7722	1
114.944	0	177.0498	1
147.7191	0	211.7903	0
101.0686	0	208.9113	0
85.1017	0	184.1547	0
73.6593	0	219.3452	1
245.8702	0	246.7353	0
178.8138	0	197.1203	0
244.4521	0	189.7552	0
269.8511	0	209.1767	1
114.4994	0	183.4719	1
90.5291	0	203.355	1
133.1534	1	196.4732	1
132.3726	0	169.7236	1
112.8591	1	183.9948	1
80.8433	0	180.9851	1
82.3409	0	160.1308	0
90.3564	0	202.3454	1
90.8776	0	167.9446	0
105.4871	0	217.9607	1
24.5827	0	171.0019	0
211.479	0	167.6775	1
140.8834	0	176.2617	1
97.4225	0	180.294	1
138.0072	0	201.9716	1
153.7681	0	187.6637	1
205.3008	1	174.9572	1
370.6609	0	179.0349	0
368.1913	0	159.1893	1
382.9878	0	184.9894	1
340.2457	0	164.7323	0
331.8689	0	145.8899	0
204.9328	0	136.9542	1
254.9229	0	135.6524	1
225.5956	0	187.5836	1
267.1332	0	167.2323	1
214.8723	0	165.4312	1
237.3617	0	165.5631	1
386.3275	0	152.8332	1
170.812	0	176.0636	1
146.0729	1	171.1438	1
224.1889	1	239.8005	1
257.2851	0	235.7927	1
304.3463	0	233.7889	1
211.8078	0	239.1895	1
189.7096	0	240.9119	1
162.5085	0	231.79	1
194.2857	0	206.3628	1
167.4978	0	209.6673	1
93.27	0	187.9181	1
44.5366	0	164.3418	1
150.3573	0	181.7119	1
120.8082	0	192.06	1
104.5541	0	202.1219	1
129.2763	0	180.1136	1
124.3737	0	199.5066	1
113.064	0	190.5524	1
184.5948	0	193.1552	1
147.8076	0	159.9734	1
188.1183	0	195.3738	1
152.8465	0	162.2557	1
135.3642	0	199.443	1
21.6543	1	213.7091	1
178.5222	0	179.6149	1
164.4553	0	161.9157	1
211.1489	0	201.3611	1
183.4117	0	201.168	1
201.5612	0	182.5913	1
40.2167	1	214.8091	1
23.2925	0	203.7592	1
200.7843	0	153.4087	1
237.4364	0	138.0583	1
347.4848	0	111.7296	1
179.9288	0	115.5774	1
223.2772	0	134.0003	1
276.3256	0	119.6573	1
224.2505	0	111.4326	1
213.2018	0	132.2016	1
277.8057	0	122.8453	0
338.8881	0	130.4489	1
377.7504	0	127.8306	1
128.4976	0	125.581	1
138.4946	0	137.7108	1
254.4592	0	140.6283	1
372.5995	0	160.6373	1
343.6753	0	121.8109	1
295.671	0	135.988	1
230.0403	0	147.7204	1
165.4243	0	146.3004	1
175.0906	0	150.0531	1
179.8117	0	132.3377	1
195.5811	1	143.8326	1
114.499	0	161.0851	1
239.3565	0	154.9293	1
110.9732	1	145.8052	1
158.8952	0	209.3679	1
181.4739	0	260.8834	1
190.1682	0	338.7493	1
211.0477	0	289.8916	1
165.324	0	337.9412	1
231.226	0	361.506	1
181.2247	0	313.6636	1
182.0324	0	315.9828	1
287.1147	0	350.2802	1
233.779	0	337.9051	1
249.065	0	309.6156	1
144.7753	0	299.7001	1
143.3798	0	292.7235	1
151.0734	0	283.8228	1
210.3309	0	299.6451	1
181.5706	0	237.494	1
63.9967	0	231.2555	1
64.5789	0	213.5126	1
64.674	0	198.3884	0
80.6691	0	240.4708	1
65.8495	0	220.9471	1
44.6072	0	219.328	1
39.366	0	270.7134	1
65.3522	0	249.2736	1
49.0161	0	268.616	1
39.4815	0	223.5859	1
151.2551	0	237.7345	1
153.5435	0	210.5392	1
220.3292	0	232.3305	1
166.6039	0	220.3003	1
108.7363	0	233.3034	1
8.0819	1	264.8563	0
5.995	1	243.41	1
149.9814	1	243.4549	1
165.175	1	194.1984	1
177.5696	1	160.5704	1
145.6311	0	170.6267	0
181.8095	0	153.8831	1
219.849	0	178.5421	1
229.6389	0	126.9948	0
165.1298	0	190.0691	1
201.3792	0	189.6338	1
172.6927	0	177.6226	1
179.4129	0	185.5207	1
180.1249	0	163.7365	1
195.2701	1	239.1837	1
134.7331	0	190.5025	1
191.383	0	188.3425	1
157.8662	0	181.2817	1
161.8954	0	205.451	1
90.4537	0	168.5594	1
124.3002	0	182.1734	1
172.1239	0	169.417	1
114.0743	0	175.0151	1
180.8777	0	207.0807	1
108.7497	0	166.3292	1
14.7534	0	7.9323	1
119.6376	0	130.2582	0
117.042	0	50.0772	1
122.8725	0	47.1014	1
107.2759	0	61.0199	1
134.6086	0	90.5767	1
8.256	0	56.3976	1
65.4064	0	72.2559	1
26.6751	0	72.175	1
109.1586	0	52.2334	1
106.6217	0	69.7565	1
112.8475	0	30.4288	1
75.424	0	25.124	0
115.1864	0	27.9941	0
257.4005	0	38.6355	1
245.9103	0	45.2555	1
274.6324	0	31.3639	1
248.9349	0	25.7322	1
203.3532	0	49.464	1
368.0048	0	16.3791	1
336.5202	0	44.3989	1
255.2422	1	52.0642	1
251.899	0	27.0508	1
331.7076	1	41.583	1
115.619	1	40.9424	0
118.1885	0	42.082	1
103.82	0	58.7254	1
115.7448	0	33.3666	1
116.6507	0	43.8272	1
99.4124	0	60.0812	1
107.851	0	56.6758	0
17.2348	0	39.8986	1
190.5532	0	41.4842	1
103.226	0	32.0501	1
258.7153	0	10.7262	1
262.7416	0	25.827	1
290.8707	0	35.8812	1
275.0109	0	49.7185	1
293.3868	0	55.0245	1
295.6454	0	51.7246	1
244.4605	0	53.035	1
196.9108	0	51.2682	1
269.4412	0	38.7309	1
173.6148	0	9.6541	0
223.1177	0	6.1966	0
269.3739	0	37.6715	1
312.2362	0	42.8526	1
265.2666	0	28.8128	1
299.1938	0	20.5092	0
58.3944	0	25.4625	1
73.3488	0	17.583	1
13.1471	0	22.352	1
5.4498	0	23.1925	1
272.9913	0	26.8954	1
147.2967	0	40.7776	1
213.9717	0	24.2787	1
179.087	0	38.647	0
182.0718	0	51.8886	1
193.0454	0	19.1859	1
51.9129	0	40.0081	1
99.7365	0	34.0812	1
99.1939	0	40.5604	1
116.7373	0	28.9559	1
74.2225	0	31.4956	1
98.7707	0	29.0419	1
21.3216	0	21.2782	1
218.3487	0	28.6098	1
177.4767	0	22.9147	1
163.6563	0	34.2785	1
169.877	0	22.444	1
182.8039	0	32.0634	1
157.5181	0	17.3557	1
181.7721	0	97.4337	0
152.4328	0	70.5093	1
150.6369	0	93.6774	0
156.6425	0	133.0817	1
149.7655	0	242.8382	1
146.1156	0	242.5306	1
149.8052	0	210.0445	1
158.4712	0	196.1509	1
213.363	0	268.8881	1
156.6709	0	249.1637	1
158.7064	0	274.6041	1
144.7971	0	254.3922	1
207.7401	0	264.6145	1
292.2202	1	180.9062	1
281.2613	0	204.6403	1
370.2597	0	236.8033	1
152.4319	0	233.4124	1
157.3776	0	266.8823	1
180.4847	0	248.4606	1
136.748	0	297.0223	1
208.499	0	217.3226	1
210.4978	0	236.3617	1
138.7173	0	21.653	1
127.2892	0	24.046	0
145.9463	0	73.2775	0
201.6531	0	54.4792	0
175.9595	0	49.5116	0
156.2066	0	52.5698	0
99.8324	0	57.5426	0
145.5516	0	64.0687	1
123.3517	0	81.8562	1
169.3845	0	84.4825	1
68.9381	0	103.2524	1
114.443	1	68.072	1
71.5325	0	100.7572	1
64.6252	0	99.073	0
158.8488	0	68.7578	1
329.9282	1	79.5828	1
380.1058	0	98.0701	1
322.1574	0	69.9697	1
273.3416	0	58.6516	1
389.7557	0	73.3088	1
393.0589	0	98.5521	1
304.0166	0	99.3267	1
264.32	0	101.517	1
296.4332	0	87.5425	1
380.0908	0	78.9862	1
234.2511	0	77.9916	0
279.241	0	73.0248	0
208.7111	0	70.0102	0
212.2046	0	68.9159	1
14.0825	0	63.2836	1
105.0874	0	54.52	0
218.5128	0	59.4875	0
262.578	0	43.563	0
212.6638	0	45.0823	1
265.0398	0	89.0594	1
258.8872	0	85.4717	1
255.5116	1	85.6572	1
205.985	0	88.3201	1
231.261	0	112.485	1
221.3231	0	127.0642	1
175.0262	0	101.6213	1
113.8929	0	99.099	1
384.0963	0	110.9457	1
369.2505	0	131.7948	1
189.0037	0	112.1454	1
228.3828	0	106.5918	1
269.3003	0	110.7549	1
317.6389	0	97.8977	1
284.4945	0	96.3401	1
264.7557	0	65.8344	1
360.2572	0	90.252	1
297.2672	0	61.1103	1
397.5436	0	69.1305	1
388.8761	0	56.5887	1
328.146	0	48.4042	1
279.2979	0	48.7189	1
119.3991	0	58.3942	1
256.3555	0	44.424	1
137.6797	0	70.0758	1
239.7924	0	62.4105	1
242.9569	0	54.5239	1
313.3542	0	58.3278	0
228.8991	0	17.5574	1
288.855	0	27.3295	1
244.7107	0	29.7392	1
271.0123	0	38.8786	1
292.9806	0	58.1635	1
206.0134	0	36.3985	1
258.1691	0	47.132	1
236.7944	0	47.2199	1
251.5681	0	64.7406	1
152.8118	0	56.4731	1
233.8554	0	48.469	1
257.3948	0	53.9399	1
202.7629	0	68.7295	1
95.651	0	60.208	1
57.0206	0	74.9255	1
229.8555	0	54.3686	1
229.0318	0	169.7708	1
340.7599	0	64.5032	1
282.4931	0	61.5347	1
193.8033	0	64.918	1
205.0804	0	56.6903	1
200.1972	0	71.0336	1
261.2452	0	93.4597	0
368.4409	1	62.5588	0
312.2065	0	65.4567	0
252.1335	0	72.6253	0
302.9284	0	89.2617	1
236.5847	0	73.2849	0
179.687	0	73.601	0
		81.9028	1
		80.9085	1
		77.6875	1
		81.1746	0
		88.097	1
		75.1388	1
		96.2397	1
		84.4207	1
		57.6495	0
		70.3791	0
		66.8124	0
		91.2924	1
		73.1132	1
		62.1795	0
		77.3569	1
		68.8788	0
		19.253	0
		56.0127	0
		68.8703	0
		83.572	0
		126.9599	0
		106.6162	1
		118.5256	0
		123.1506	1
		146.5659	1
		152.7598	0
		123.2635	1
		133.5756	1
		170.3955	0
		135.154	1
		122.9827	0
		131.7963	1
		123.5358	1
		133.3266	1
		117.1433	1
		144.3045	1
		126.0118	1
		116.5184	1
		125.1884	1
		149.8601	1
		113.9403	0
		106.4859	1
		98.0182	1
		114.9255	1
		108.1317	1
		38.4793	1
		53.8835	1
		46.525	0
		19.5639	1
		38.5764	1
		38.158	1
		51.6072	0
		42.5163	0
		28.3807	1
		65.4758	1
		50.9261	1
		14.5674	1
		50.4386	1
		45.8358	1
		11.211	1
		47.2213	1
		47.5326	1
		50.0827	0
		12.5835	1
		66.4551	1
		75.6068	0
		77.2558	1
		128.0783	1
		101.3569	1
		121.3215	0
		83.8707	1
		95.8359	1
		110.4164	1
		98.699	1
		109.8498	1
		122.3231	1
		110.8603	1
		82.1757	1
		65.2981	0
		92.5437	0
		128.9253	1
		179.5048	1
		248.2328	1
		237.9245	1
		248.2668	1
		209.2685	0
		266.3787	0
		287.8	0
		282.087	1
		276.2627	1
		284.737	0
		299.875	1
		291.9035	0
		36.2125	1
		37.9928	1
		54.0474	1
		58.6824	1
		54.3121	1
		60.6469	1
		79.7349	1
		69.9754	1
		82.7054	1
		73.5457	1
		68.8745	1
		92.6643	1
		98.9905	1
		103.3748	1
		238.659	1
		312.6019	1
		168.3976	0
		175.9226	1
		172.9448	1
		166.1043	1
		172.032	0
		171.029	1
		292.8399	0
		269.44	0
		281.7086	0
		276.7227	1
		315.2625	1
		325.3575	1
		318.4987	1
		302.7124	1
		325.5209	0
		102.4315	0
		95.6347	0
		95.2269	0
		94.7286	0
		119.072	0
		118.9938	0
		126.128	0
		122.7369	0
		124.2029	0
		202.2719	0
		183.427	0
		184.6535	0
		198.4483	1
		203.6555	1
		370.6427	0
		136.4246	0
		166.3752	1
		162.8361	0
		163.0042	0
		155.7679	1
		166.2791	0
		161.4868	0
		151.9167	0
		221.4877	1
		192.0641	0
		189.1576	1
		191.6513	1
		194.4299	0
		201.3018	1
		169.8343	0
		182.4678	0
		185.2044	1
		183.2041	0
		231.3106	0
		228.0349	0
		258.7826	0
		257.4582	0
		349.8035	0
		357.1821	1
		275.6792	1
		275.8062	0
		309.1022	1
		322.9371	1
		317.2808	1
		316.6276	0
		322.4488	0
		318.9744	1
		311.1612	1
		272.183	1
		267.6365	0
		270.7205	1
		262.3179	0
		265.4314	0
		75.0118	1
		66.907	1
		106.6452	1
		128.0163	1
		184.971	1
		138.8175	1
		148.4325	1
		152.859	1
		119.7296	1
		153.3596	1
		134.9076	1
		157.3472	1
		137.5248	1
		160.0219	1
		149.3884	1
		139.7065	1
		154.3221	1
		157.4221	1
		128.4592	1
		142.5864	1
		64.3347	1
		64.2679	1
		78.2171	1
		82.0047	1
		88.9324	1
		81.6616	1
		89.0577	1
		85.7338	1
		84.48	1
		92.3155	1
		89.1655	1
		95.6793	1
		90.5026	1
		127.6786	0
		48.9496	0
		22.0662	1
		27.9713	1
		104.2731	0
		85.2366	0
		18.3379	1
		20.8799	1
		29.7288	1
		98.261	1
		14.7767	1
		28.5512	1
		46.9311	0
		44.6619	1
		11.6492	1
		43.3425	1
		27.0318	1
		46.3225	1
		25.1291	1
		62.1729	1
		84.0596	1
		60.8742	1
		55.1825	1
		55.1371	0
		57.6799	1
		62.1538	1
		74.797	1
		60.9363	1
		58.5929	1
		64.5974	1
		89.6613	1
		57.102	1
		113.9734	0
		49.4198	0
		77.993	1
		82.5639	0
		130.4992	1
		95.1841	1
		66.8894	1
		107.3537	1
		82.0629	1
		125.523	1
		122.1071	1
		116.5981	1
		127.5711	1
		92.7318	1
		92.6052	0
		107.3079	0
		105.9059	0
		123.9134	1
		117.9899	1
		108.295	0
		165.7774	0
		113.2087	1
		88.0896	0
		132.0982	1
		135.3916	0
		117.5297	1
		165.6267	1
		113.3489	1
		34.6302	1
		49.1538	0
		50.817	0
		56.1493	0
		42.8552	0
		60.2659	0
		101.2946	1
		68.2759	0
		41.1627	0
		106.337	0
		111.974	0
		103.1387	0
		90.2172	1
		80.555	0
		68.594	0
		95.0106	0
		136.644	0
		125.443	0
		121.4315	0
		120.6973	0
		176.5087	0
		35.6337	1
		35.5522	1
		67.4751	1
		70.0717	0
		63.6912	1
		78.3106	1
		69.5748	1
		68.3706	1
		76.6276	1
		88.874	1
		117.883	1
		123.6029	1
		108.9305	1
		97.8144	1
		89.1137	1
		103.5059	1
		112.0251	1
		105.7551	1
		145.4779	1
		100.4785	1
		121.219	0
		299.984	1
		313.8273	0
		191.8063	0
		82.2993	0
		300.4352	1
		315.7352	0
		33.5713	0
		203.1447	0
		193.711	0
		191.6059	0
		391.423	1
		380.3035	1
		387.4026	1
		360.8033	1
		370.447	1
		178.8134	1
		216.6771	1
		172.4305	1
		80.1259	0
		62.508	0
		36.7775	0
		15.9696	0
		329.6513	1
		45.4963	1
		58.3612	1
		121.1622	1
		138.344	1
		124.3125	1
		149.2165	1
		163.9112	1
		158.1955	1
		123.3628	1
		145.8704	1
		145.3056	1
		145.7527	1
		135.2259	1
		125.5699	1
		75.7745	1
		98.6745	1
		17.6299	1
		37.4464	1
		27.6024	1
		58.2199	1
		45.0493	1
		44.0934	1
		62.2646	1
		65.1992	1
		52.2875	1
		65.5154	1
		49.7165	1
		46.6438	1
		41.0416	1
		52.285	1
		59.9199	1
		53.2757	1
		61.109	1
		51.5219	1
		64.2503	1
		60.5623	1
		49.2154	1
		48.9442	1
		42.1606	1
		48.9188	1
		22.0668	1
		25.346	1
		30.9463	1
		29.9139	1
		30.4492	1
		31.4551	1
		25.5298	1
		39.5219	1
		40.6391	1
		34.1477	1
		30.4092	1
		25.873	1
		46.0948	1
		47.0096	1
		114.0854	1
		81.8103	0
		35.3477	0
		38.1365	0
		18.0306	0
		61.6128	0
		57.4841	0
		166.3484	1
		160.3237	1
		203.0907	1
		200.8094	1
		179.1915	1
		211.007	1
		218.9343	1
		246.2154	1
		191.1351	1
		174.1326	1
		50.0973	1
		68.7582	1
		73.7002	1
		107.4406	1
		85.0349	1
		102.5266	1
		58.6299	1
		80.1523	1
		100.0752	0
		34.2492	1
		44.7979	1
		121.6466	0
		56.1165	1
		49.5386	1
		58.9515	1
		77.3848	1
		62.9563	1
		88.1577	1
		58.4658	1
		75.3702	1
		65.7154	1
		40.9687	1
		71.3114	1
		52.0754	1
		66.9527	1
		117.9551	0
		97.9783	0
		122.7312	0
		130.2515	1
		40.439	1
		119.7667	0
		141.8071	0
		138.0388	0
		34.6394	1
		135.5428	0
		32.61	1
		41.4308	1
		134.4226	0
		134.6367	0
		31.6416	1
		28.3474	1
		23.1815	1
		38.0927	1
		123.3245	0
		18.0082	1
		18.6521	1
		30.5723	1
		45.122	1
		53.9246	1
		72.9426	1
		95.8586	1
		126.4927	1
		94.3377	1
		104.3044	1
		109.8455	1
		114.3737	1
		91.8509	1
		89.0659	1
		90.0156	1
		75.7349	1
		58.0748	1
		54.5882	1
		59.1434	1
		80.8683	1
		111.5174	1
		123.2502	1
		145.1881	1
		146.4844	1
		177.167	1
		162.2832	1
		205.3038	1
		210.9686	1
		185.8712	1
		96.0383	1
		89.8891	1
		141.2555	1
		158.4723	1
		157.0506	1
		131.3519	1
		179.1816	1
		200.0039	1
		222.0475	1
		197.7834	1
		185.2245	1
		64.0777	1
		49.7125	1
		66.7479	1
		72.8453	1
		120.8914	1
		136.6599	1
		139.8777	1
		109.7066	1
		132.3052	1
		115.552	1
		147.7021	1
		140.0756	1
		161.9361	1
		138.4862	1
		119.7553	1
		130.9598	1
		80.0032	1
		83.3382	1
		110.0653	1
		124.4893	1
		116.9942	1
		175.9439	1
		160.5059	1
		184.3175	1
		156.8332	1
		169.0327	1
		174.3001	1
		152.8642	1
		156.4245	1
		0.2884	0
		15.9533	1
		23.622	1
		29.2172	1
		26.7588	1
		34.1563	1
		35.2494	1
		30.7306	1
		38.0701	1
		30.1404	1
		32.217	0
		40.2178	1
		28.3043	1
		27.1758	1
		30.5527	1
		18.5411	1
		35.4491	1
		48.4567	1
		69.5065	1
		66.322	1
		88.9271	1
		76.8681	1
		108.5285	1
		87.5315	1
		96.34	1
		105.9209	1
		127.57	1
		96.1178	1
		110.1559	1
		147.5552	1
		117.216	1
		106.2862	1
		31.5425	1
		32.699	1
		99.9685	1
		88.3045	1
		115.8192	1
		97.0801	1
		87.0355	1
		73.1435	1
		140.981	1
		142.8904	1
		123.039	1
		96.3461	1
		141.1912	1
		119.8601	1
		54.3427	1
		58.3397	1
		70.8669	1
		124.6075	1
		109.8993	1
		154.1766	1
		170.3118	1
		175.3059	1
		166.0691	1
		194.0634	1
		182.0385	1
		189.6437	1
		174.2308	1
		195.9423	1
		134.4805	0
		134.9383	0
		85.1273	1
		71.4144	1
		120.9238	1
		115.2482	1
		99.3328	1
		103.6256	1
		135.8643	1
		140.874	1
		106.8699	1
		111.7035	1
		110.5946	1
		93.5362	1
		87.8977	1
		84.3793	1
		86.3323	1
		60.8015	1
		79.5766	1
		77.3376	1
		95.0618	1
		123.6537	1
		144.4576	1
		119.7345	1
		145.0583	1
		152.3706	1
		153.6292	1
		140.4409	1
		132.3438	1
		171.5959	1
		142.5601	1
		137.2809	1
		96.6781	0
		122.3681	1
		118.7406	1
		137.7453	1
		153.7385	1
		213.7892	1
		233.2809	1
		257.7219	1
		248.5609	1
		283.079	1
		295.0703	1
		251.48	1
		279.6131	1
		237.7247	1
		143.2156	0
		32.7031	1
		28.0458	1
		29.1655	1
		53.0575	1
		34.7443	1
		31.0038	1
		36.7162	1
		96.6	0
		40.5008	1
		71.531	1
		45.2477	1
		19.3778	1
		22.6209	1
		19.8417	1
		16.9384	1
		39.106	0
		16.694	1
		16.8949	1
		14.6799	1
		72.2698	1
		56.8578	1
		65.403	1
		162.7482	1
		147.718	1
		186.9662	1
		159.3335	1
		135.2847	1
		116.6232	1
		164.3012	1
		97.8123	1
		88.4996	1
		301.9701	1
		304.4895	1
		352.0998	1
		329.6568	1
		297.0755	1
		235.1284	1
		289.8638	1
		280.3788	1
		281.4735	1
		203.1818	0
		152.303	1
		51.5334	1
		66.2763	1
		79.9455	1
		95.6688	1
		71.4762	1
		68.9405	1
		75.0274	1
		73.5412	1
		74.9777	1
		65.1475	1
		67.5582	1
		85.9755	1
		75.0319	1
		69.181	1
		95.742	1
		101.8162	1
		101.5903	1
		40.3897	1
		43.0097	1
		43.6872	1
		58.5407	1
		137.5305	1
		144.0929	1
		162.5599	1
		162.3186	1
		186.7335	1
		200.7625	1
		250.1178	1
		206.1983	1
		284.4153	1
		348.4206	1
		383.955	1
		360.3924	1
		375.2024	1
		42.1322	1
		34.3194	1
		91.6562	1
		177.9593	1
		171.4215	1
		229.6485	1
		205.958	1
		201.3706	1
		249.8228	1
		223.9188	1
		232.7234	1
		229.8204	1
		229.9464	1
		182.6261	1
		133.121	1
		125.6708	1
		109.1969	1
		33.3147	0
		50.603	1
		64.5544	1
		104.4833	1
		97.6612	1
		129.2535	1
		103.9792	1
		165.9618	1
		152.2977	1
		163.8564	1
		182.854	1
		188.1746	1
		143.6384	1
		162.5691	1
		113.0319	1
		155.4391	1
		168.7081	1
		150.2535	1
		126.8425	1
		29.2673	1
		43.3121	0
		42.1993	1
		41.5773	1
		139.5719	1
		178.1618	1
		163.9867	1
		234.5569	1
		214.95	1
		197.4758	1
		209.4364	1
		180.8023	1
		179.7652	1
		134.8834	1
		190.2035	1
		108.9925	1
		107.8153	1
		109.0661	1
		171.3849	1
		114.631	1
		42.1987	1
		45.5687	0
		49.8044	0
		86.2198	0
		113.2064	0
		116.2074	0
		120.4005	0
		63.6206	0
		141.7234	0
		147.8707	1
		118.9089	0
		111.0111	1
		104.6717	0
		90.8471	1
		91.7535	0
		80.3707	0
		4.9146	0
		90.2601	0
		118.4485	0
		106.0385	0
		97.508	0
		153.7809	0
		120.4232	0
		81.4884	0
		96.2448	0
		107.7337	0
		69.2278	0
		55.2056	1
		62.889	1
		79.3505	1
		86.529	1
		110.4108	1
		113.1705	1
		118.9076	1
		87.2125	1
		102.0115	1
		110.3877	1
		87.9388	1
		112.8936	1
		113.6891	1
		118.8974	1
		93.4674	1
		82.1452	1
		22.882	0
		55.557	0
		78.0415	1
		75.9406	1
		102.9491	1
		87.9866	1
		80.8944	1
		79.9751	1
		64.4353	1
		77.2566	0
		71.8709	1
		78.8406	1
		69.2443	1
		40.6547	1
		49.729	1
		45.6837	1
		20.9889	1
		38.97	1
		26.4767	1
		62.8935	1
		40.7149	1
		45.8756	1
		64.8532	1
		74.6671	1
		89.7064	1
		75.311	1
		66.7856	1
		57.0009	1
		67.1435	1
		64.754	1
		66.4837	1
		67.9645	1
		65.3634	1
		64.8197	1
		81.1132	1
		7.6675	1
		216.4552	0
		28.4456	1
		153.9312	0
		56.8229	1
		48.068	1
		46.2985	1
		46.8357	1
		45.3768	1
		65.4804	1
		36.116	1
		54.3942	1
		40.6969	1
		31.0176	1
		58.8309	1
		70.8069	1
		95.1387	1
		69.2495	1
		61.5772	1
		19.2127	0
		38.1549	1
		27.8451	1
		95.3483	1
		205.3132	1
		273.7898	1
		183.6318	1
		240.3649	1
		238.1983	1
		201.737	1
		296.8477	1
		269.0918	1
		291.5902	1
		277.6137	1
		338.6757	1
		288.9147	1
		237.9922	1
		273.3802	1
		282.9694	1
		46.0523	1
		28.0499	1
		72.6775	1
		30.741	1
		216.4477	1
		234.1093	1
		156.2273	1
		223.0534	1
		254.7303	1
		193.7321	1
		231.8409	1
		202.8285	1
		245.2323	1
		232.3976	1
		222.5924	1
		229.4313	1
		241.4932	1
		225.8805	1
		227.0785	1
