# Supplementary material for: Pyramidal tract neurons drive amplification of excitatory inputs to striatum through cholinergic interneurons
Source: Sci Adv. 2022 Feb 9;8(6):eabh4315. doi: 10.1126/sciadv.abh4315 (PMC8827762; doi:10.1126/sciadv.abh4315)
Supplement: Supplementary file 2 — CSV Data files [file sciadv.abh4315_csv_data_files.zip › FIG1J.csv]

Amplitude of 1st (pA)	Amplitude of 2nd (pA)
50.9383	132.68
43.5791	31.2731
47.7353	18.6392
46.8035	39.3574
35.964	22.0227
31.9209	44.3945
35.6118	17.3487
37.4495	52.7858
28.3634	32.137
30.7113	44.1624
52.5571	38.6105
62.5688	48.6888
81.0481	51.8619
99.7362	53.4156
90.5485	50.3287
25.7122	7.8607
47.0503	22.8765
33.1433	11.286
64.5699	13.0797
55.5685	9.8988
92.5596	19.9005
92.2566	8.9697
36.544	8.7521
40.6583	6.027
33.0237	7.9265
53.1662	5.2183
58.5661	24.968
81.9395	17.148
60.0918	15.6642
63.5049	17.235
53.6168	17.0659
60.6552	15.1648
66.401	24.4118
70.5391	27.0549
46.7287	14.632
62.6243	69.3592
71.9088	53.9546
94.2373	71.3493
52.4068	6.4747
7.9323	24.3919
50.0772	84.6014
47.1014	99.992
61.0199	112.4256
90.5767	110.2252
56.3976	83.3389
72.2559	144.0432
72.175	41.5584
52.2334	83.8738
69.7565	83.0069
30.4288	8.8508
38.6355	31.2038
45.2555	11.8608
31.3639	12.277
25.7322	14.3016
49.464	10.8126
16.3791	15.5895
44.3989	4.4162
52.0642	7.8852
27.0508	10.9889
41.583	14.2097
42.082	42.2172
58.7254	10.3742
33.3666	25.2525
43.8272	16.4211
60.0812	18.4354
39.8986	72.8206
41.4842	13.3962
32.0501	14.9726
10.7262	6.561
25.827	10.8268
35.8812	13.8776
49.7185	13.3511
55.0245	9.1144
51.7246	9.7022
53.035	17.1391
51.2682	10.7106
38.7309	15.1954
37.6715	12.6148
42.8526	7.3251
28.8128	8.4426
25.4625	22.924
17.583	8.2219
22.352	6.0205
23.1925	7.3559
26.8954	11.8355
40.7776	16.0685
24.2787	10.1901
51.8886	7.4395
19.1859	4.1891
40.0081	7.2558
34.0812	12.8198
40.5604	12.3388
28.9559	13.5982
31.4956	10.2561
29.0419	9.8041
21.2782	7.3498
28.6098	7.161
22.9147	12.4008
34.2785	8.3627
22.444	6.5923
32.0634	5.9922
17.3557	7.84
70.5093	7.1882
21.653	5.4043
64.0687	11.7025
81.8562	9.0466
84.4825	21.6217
68.072	9.5172
68.7578	6.8246
79.5828	7.8174
98.0701	6.473
69.9697	7.2703
58.6516	4.5864
73.3088	11.4778
98.5521	14.5015
99.3267	9.8462
87.5425	6.0298
78.9862	4.103
68.9159	5.5161
63.2836	7.0995
45.0823	9.5464
89.0594	25.9657
85.4717	16.1922
85.6572	21.6964
88.3201	20.4385
99.099	26.8425
97.8977	49.1083
96.3401	33.6784
65.8344	25.829
90.252	18.6342
61.1103	19.3596
69.1305	16.8859
56.5887	17.5823
48.4042	24.4506
48.7189	16.9873
58.3942	21.8675
44.424	20.4153
70.0758	20.3492
62.4105	22.9336
54.5239	15.9524
17.5574	43.6211
27.3295	53.1227
29.7392	40.0505
38.8786	70.7527
58.1635	97.7774
36.3985	121.9832
47.132	118.7886
47.2199	118.1123
64.7406	123.8156
56.4731	108.7527
48.469	109.9658
53.9399	141.4101
68.7295	119.997
60.208	107.6701
74.9255	129.7053
54.3686	149.6253
64.5032	143.5184
61.5347	81.0924
64.918	105.3077
56.6903	87.4701
71.0336	47.9722
89.2617	10.2792
81.9028	9.8782
80.9085	16.2889
77.6875	7.1624
88.097	9.351
75.1388	18.9781
96.2397	8.0765
84.4207	12.9516
91.2924	18.6632
73.1132	11.8997
77.3569	13.9648
98.0182	24.6788
38.4793	10.8601
53.8835	12.7798
19.5639	21.4233
38.5764	12.5194
38.158	10.8812
28.3807	28.7104
65.4758	10.8043
50.9261	4.9936
14.5674	3.7775
50.4386	8.7697
45.8358	12.365
11.211	12.949
47.2213	9.1562
47.5326	10.4197
12.5835	22.2574
66.4551	14.0126
77.2558	6.0514
83.8707	22.788
95.8359	17.7308
98.699	5.0539
82.1757	10.5814
36.2125	26.9352
37.9928	18.5
54.0474	23.8038
58.6824	30.6182
54.3121	35.4474
60.6469	26.7082
79.7349	29.1031
69.9754	31.0325
82.7054	19.7891
73.5457	29.4408
68.8745	36.6619
92.6643	34.3854
98.9905	29.8303
75.0118	73.3024
66.907	5.4093
64.3347	62.9521
64.2679	51.0702
78.2171	41.9234
82.0047	36.7709
88.9324	48.3194
81.6616	40.7589
89.0577	43.8055
85.7338	36.8225
84.48	32.3619
92.3155	36.6772
89.1655	35.4741
95.6793	38.5699
90.5026	22.9048
22.0662	59.6201
27.9713	54.4945
18.3379	44.1194
20.8799	43.3654
29.7288	42.0975
98.261	3.778
14.7767	33.9568
28.5512	40.2558
44.6619	42.0487
11.6492	25.1973
43.3425	29.5209
27.0318	34.5166
46.3225	30.0966
25.1291	60.3084
62.1729	44.1593
84.0596	58.8149
60.8742	77.4516
55.1825	67.9827
57.6799	47.8363
62.1538	56.7792
74.797	67.0958
60.9363	47.0458
58.5929	58.289
64.5974	44.6448
89.6613	7.1432
57.102	7.0332
77.993	13.1872
95.1841	11.0624
66.8894	24.7181
82.0629	28.6857
92.7318	17.2438
34.6302	4.5497
90.2172	3.8211
35.6337	76.0165
35.5522	80.0605
67.4751	36.7405
63.6912	64.0949
78.3106	67.7888
69.5748	63.1029
68.3706	52.4165
76.6276	53.0046
88.874	61.4747
97.8144	60.8747
89.1137	59.179
45.4963	32.6347
58.3612	14.3219
75.7745	10.6598
98.6745	13.3083
17.6299	23.148
37.4464	14.998
27.6024	7.4486
58.2199	23.3594
45.0493	17.8452
44.0934	20.4589
62.2646	14.2666
65.1992	21.0108
52.2875	8.9108
65.5154	13.1933
49.7165	5.67
46.6438	10.5504
41.0416	9.4845
52.285	16.3911
59.9199	11.6067
53.2757	4.4943
61.109	10.7913
51.5219	6.8573
64.2503	18.9697
60.5623	10.1547
49.2154	10.3064
48.9442	9.415
42.1606	7.5929
48.9188	6.4918
22.0668	22.775
25.346	24.5623
30.9463	15.3703
29.9139	13.1869
30.4492	19.865
31.4551	18.1202
25.5298	15.1424
39.5219	16.235
40.6391	26.0908
34.1477	11.291
30.4092	7.34
25.873	7.8003
46.0948	23.3672
47.0096	4.9439
50.0973	20.1899
68.7582	16.8805
73.7002	29.2475
85.0349	19.3304
58.6299	12.6494
80.1523	9.2297
34.2492	82.7968
44.7979	47.3074
56.1165	77.247
49.5386	55.2066
58.9515	61.5417
77.3848	54.3812
62.9563	68.9106
88.1577	78.7825
58.4658	58.5243
75.3702	58.1281
65.7154	62.4346
40.9687	53.5311
71.3114	61.6564
52.0754	29.2071
66.9527	19.2593
40.439	89.1942
34.6394	91.6461
32.61	107.614
41.4308	89.7276
31.6416	81.0025
28.3474	57.2909
23.1815	29.7383
38.0927	16.7885
18.0082	34.2136
18.6521	30.9768
30.5723	27.6158
45.122	37.6375
53.9246	48.2275
72.9426	37.2463
95.8586	41.056
94.3377	40.8539
91.8509	52.6296
89.0659	38.9052
90.0156	32.9008
75.7349	34.9286
58.0748	57.9925
54.5882	40.3001
59.1434	30.5309
80.8683	47.087
96.0383	120.5866
89.8891	113.8251
64.0777	95.7752
49.7125	34.9131
66.7479	126.9977
72.8453	121.5172
80.0032	14.1922
83.3382	11.4418
15.9533	12.3564
23.622	6.1038
29.2172	10.5725
26.7588	9.8881
34.1563	8.7837
35.2494	10.6952
30.7306	9.0772
38.0701	11.9652
30.1404	14.9082
40.2178	15.934
28.3043	15.7778
27.1758	15.3458
30.5527	5.3107
18.5411	83.583
35.4491	51.7164
48.4567	113.0189
69.5065	99.7311
66.322	107.9035
88.9271	90.7974
76.8681	102.9368
87.5315	91.6101
96.34	91.7469
96.1178	86.76
31.5425	17.1373
32.699	31.912
99.9685	39.0022
88.3045	33.0268
97.0801	53.8504
87.0355	49.309
73.1435	49.8926
96.3461	54.0107
54.3427	173.2682
58.3397	102.1486
70.8669	99.7127
85.1273	99.6463
71.4144	123.6054
99.3328	107.8389
93.5362	79.5473
87.8977	82.38
84.3793	94.4622
86.3323	74.8612
60.8015	59.7597
79.5766	49.5854
77.3376	38.9557
95.0618	48.4435
32.7031	72.13
28.0458	57.2332
29.1655	48.0431
53.0575	71.0893
34.7443	59.3957
31.0038	70.4859
36.7162	58.1959
40.5008	61.6089
71.531	95.4091
45.2477	39.0492
19.3778	39.9639
22.6209	26.6738
19.8417	25.1781
16.9384	17.6416
16.694	15.1228
16.8949	15.9216
14.6799	11.9646
72.2698	31.4206
56.8578	29.9399
65.403	25.833
97.8123	18.2377
88.4996	21.3278
51.5334	101.961
66.2763	81.9385
79.9455	105.6379
95.6688	110.8668
71.4762	107.0711
68.9405	86.0016
75.0274	126.9956
73.5412	111.9256
74.9777	104.4538
65.1475	89.5579
67.5582	70.0842
85.9755	82.7563
75.0319	104.2373
69.181	90.8042
95.742	86.7571
40.3897	4.7814
43.0097	28.2454
43.6872	26.1855
58.5407	32.9048
42.1322	60.8873
34.3194	38.9224
91.6562	72.2037
50.603	7.4611
64.5544	5.7463
97.6612	23.6677
29.2673	46.0234
42.1993	50.0893
41.5773	42.2304
42.1987	6.5677
90.8471	13.1604
55.2056	37.6335
62.889	28.9949
79.3505	23.3331
86.529	58.9507
87.2125	26.9414
87.9388	29.2758
93.4674	55.5648
82.1452	18.8033
78.0415	35.7644
75.9406	38.2832
87.9866	29.7253
80.8944	7.2697
79.9751	15.269
64.4353	16.6795
71.8709	15.7774
78.8406	10.0781
69.2443	8.7816
40.6547	26.3326
49.729	7.9321
45.6837	5.4503
20.9889	16.8174
38.97	61.2434
26.4767	34.5573
62.8935	48.9776
40.7149	49.4562
45.8756	29.9342
64.8532	41.2902
74.6671	39.7306
89.7064	57.3403
75.311	39.7377
66.7856	52.1269
57.0009	42.4838
67.1435	52.1783
64.754	54.463
66.4837	46.5081
67.9645	53.0383
65.3634	57.8958
64.8197	72.9612
81.1132	49.1253
7.6675	9.0345
28.4456	110.6364
56.8229	117.0107
48.068	86.9981
46.2985	92.5422
46.8357	136.0617
45.3768	75.6644
65.4804	66.8269
36.116	66.9768
54.3942	122.8516
40.6969	67.6074
31.0176	83.1356
58.8309	80.7983
70.8069	94.9464
95.1387	119.1898
69.2495	64.4761
61.5772	101.4666
38.1549	27.4017
27.8451	29.6535
95.3483	68.1926
46.0523	22.4983
28.0499	37.2223
72.6775	86.977
30.741	92.3452
101.0233	56.9801
103.2725	43.0233
108.4624	53.7358
108.0545	52.8956
127.8533	50.5046
106.9402	33.5066
101.9523	19.6468
144.4268	56.0477
149.9353	29.6872
142.2936	33.2191
171.8643	27.283
170.0309	36.7814
155.8346	67.3678
168.498	71.9084
168.3298	49.9866
105.0643	8.7354
110.1958	70.0022
147.4221	71.805
134.2972	83.8663
165.1323	59.7753
158.2659	92.0184
156.78	79.222
156.0756	71.5645
150.0859	77.2297
135.642	22.6688
183.2405	23.5453
187.5272	25.7468
177.0498	44.3929
183.4719	10.0646
196.4732	8.2162
169.7236	7.6752
183.9948	12.0767
180.9851	8.5692
167.6775	23.8958
176.2617	14.0806
180.294	11.7472
187.6637	12.3157
174.9572	11.0488
159.1893	8.6071
184.9894	7.8694
136.9542	7.9457
135.6524	5.8325
187.5836	17.5357
167.2323	13.4937
165.4312	22.2186
165.5631	9.5841
152.8332	11.8899
176.0636	9.8674
171.1438	133.0968
187.9181	12.8599
164.3418	30.4706
181.7119	43.523
192.06	34.2411
180.1136	46.7201
199.5066	63.354
190.5524	42.6475
193.1552	46.4153
159.9734	30.6268
195.3738	55.5875
162.2557	42.4365
199.443	44.1554
179.6149	106.4996
161.9157	44.4358
182.5913	37.8864
153.4087	6.3991
138.0583	8.1467
111.7296	8.01
115.5774	6.0064
134.0003	8.282
119.6573	11.1591
111.4326	6.1844
132.2016	6.2918
130.4489	10.2938
127.8306	78.5832
125.581	64.8962
137.7108	49.4961
140.6283	52.8241
160.6373	45.9023
121.8109	53.7563
135.988	41.3802
147.7204	26.5255
146.3004	62.9905
150.0531	42.4857
132.3377	36.7024
143.8326	40.0029
161.0851	52.9734
154.9293	44.3336
145.8052	47.2308
194.1984	35.0761
160.5704	62.8988
153.8831	9.949
178.5421	50.5385
190.0691	41.6989
189.6338	23.9935
177.6226	163.5883
185.5207	94.2929
163.7365	67.2391
190.5025	118.6161
188.3425	96.9572
181.2817	49.9097
168.5594	58.225
182.1734	64.3852
169.417	36.8864
175.0151	80.5479
166.3292	44.4869
133.0817	35.7527
196.1509	33.155
180.9062	32.3029
103.2524	10.7551
100.7572	13.6445
101.517	9.6572
112.485	14.6831
127.0642	24.4595
101.6213	23.4515
110.9457	20.0578
131.7948	22.5001
112.1454	18.4611
106.5918	10.5424
110.7549	10.094
169.7708	18.1234
106.6162	7.9233
123.1506	16.6777
146.5659	5.6686
123.2635	11.2992
133.5756	22.0452
135.154	5.7535
131.7963	22.6013
123.5358	20.9053
133.3266	7.5109
117.1433	15.73
144.3045	13.1082
126.0118	13.1399
116.5184	13.6106
125.1884	18.0676
149.8601	28.4524
106.4859	10.1145
114.9255	11.0223
108.1317	9.2556
128.0783	30.2559
101.3569	11.8415
110.4164	10.452
109.8498	17.1838
122.3231	30.4365
110.8603	6.3644
128.9253	8.1608
179.5048	15.2988
103.3748	15.7286
175.9226	21.2682
172.9448	16.6746
166.1043	17.9954
171.029	24.84
198.4483	21.4867
166.3752	50.0454
155.7679	38.8288
189.1576	47.5921
191.6513	18.3484
185.2044	5.7555
106.6452	63.2657
128.0163	66.0562
184.971	63.8997
138.8175	68.7485
148.4325	60.9074
152.859	69.158
119.7296	43.6804
153.3596	28.5508
134.9076	33.9704
157.3472	30.9107
137.5248	24.9175
160.0219	31.9336
149.3884	21.768
139.7065	29.7131
154.3221	27.6584
157.4221	26.1828
128.4592	26.6287
142.5864	24.0766
130.4992	5.7156
107.3537	10.0126
125.523	11.4476
122.1071	7.9084
116.5981	8.2542
127.5711	7.6374
123.9134	8.1471
117.9899	25.1844
113.2087	12.6896
132.0982	13.1885
117.5297	7.5313
165.6267	11.8564
113.3489	17.1883
101.2946	4.4313
117.883	80.8772
123.6029	65.7481
108.9305	78.8249
103.5059	69.668
112.0251	53.9838
105.7551	52.0744
145.4779	5.6973
100.4785	14.4324
178.8134	13.1578
172.4305	17.7649
121.1622	19.9702
138.344	24.2241
124.3125	22.2709
149.2165	17.9257
163.9112	24.3373
158.1955	18.8531
123.3628	28.0542
145.8704	24.4561
145.3056	31.4414
145.7527	25.1964
135.2259	22.2472
125.5699	12.9105
114.0854	13.0895
166.3484	85.2783
160.3237	68.5423
179.1915	62.1818
191.1351	33.5451
174.1326	17.6484
107.4406	22.8592
102.5266	26.8837
130.2515	7.0092
126.4927	50.439
104.3044	51.6487
109.8455	47.3781
114.3737	35.5482
111.5174	27.23
123.2502	21.6995
145.1881	43.817
146.4844	12.4659
177.167	22.379
162.2832	34.5301
185.8712	22.3445
141.2555	122.1707
158.4723	27.6675
157.0506	53.4557
131.3519	86.0829
179.1816	137.6485
197.7834	116.86
185.2245	157.2614
120.8914	145.1165
136.6599	124.5851
139.8777	148.9738
109.7066	118.9028
132.3052	129.0526
115.552	111.8964
147.7021	129.0817
140.0756	103.5762
161.9361	102.5891
138.4862	130.3041
119.7553	125.8042
130.9598	93.0439
110.0653	58.5516
124.4893	25.6124
116.9942	32.5119
175.9439	25.5112
160.5059	29.8654
184.3175	32.8073
156.8332	35.8134
169.0327	30.9955
174.3001	30.8482
152.8642	33.2046
156.4245	24.3821
108.5285	96.3657
105.9209	84.8078
127.57	82.0677
110.1559	116.7871
147.5552	81.7675
117.216	71.4931
106.2862	79.1338
115.8192	31.8523
140.981	17.7395
142.8904	43.408
123.039	52.1235
141.1912	44.268
119.8601	35.3789
124.6075	114.6825
109.8993	116.9582
154.1766	124.8116
170.3118	132.1015
175.3059	126.4029
166.0691	128.3905
194.0634	122.8445
182.0385	101.2505
189.6437	105.911
174.2308	111.8056
195.9423	6.5022
120.9238	114.1848
115.2482	107.5186
103.6256	127.0295
135.8643	109.9698
140.874	109.9457
106.8699	80.7738
111.7035	105.309
110.5946	87.0094
123.6537	63.1391
144.4576	61.5344
119.7345	45.1852
145.0583	54.7132
152.3706	44.1416
153.6292	55.3873
140.4409	33.9521
132.3438	46.6969
171.5959	45.9805
142.5601	37.4484
137.2809	37.9346
122.3681	13.7194
118.7406	10.4052
137.7453	22.9291
153.7385	27.0533
162.7482	17.6456
147.718	28.459
186.9662	39.5153
159.3335	26.9915
135.2847	15.301
116.6232	28.6079
164.3012	21.3097
152.303	4.3778
101.8162	60.3035
101.5903	60.755
137.5305	48.0158
144.0929	41.753
162.5599	42.4249
162.3186	36.0306
186.7335	54.104
177.9593	70.356
171.4215	67.5438
182.6261	40.9885
133.121	24.9773
125.6708	27.2396
109.1969	13.2112
104.4833	6.0497
129.2535	23.683
103.9792	27.1251
165.9618	20.4387
152.2977	22.7807
163.8564	19.3912
182.854	31.1282
188.1746	17.5184
143.6384	29.0708
162.5691	26.3298
113.0319	17.3301
155.4391	23.0056
168.7081	18.7111
150.2535	21.198
126.8425	20.3359
139.5719	47.2846
178.1618	44.0594
163.9867	79.1514
197.4758	66.3543
180.8023	50.5829
179.7652	51.4296
134.8834	50.8038
190.2035	52.381
108.9925	54.8016
107.8153	48.4627
109.0661	63.8094
171.3849	48.918
114.631	43.2833
147.8707	6.9238
111.0111	12.0517
110.4108	40.982
113.1705	22.0496
118.9076	15.7731
102.0115	26.9327
110.3877	58.2639
112.8936	35.9223
113.6891	58.5573
118.8974	29.5354
102.9491	18.3213
183.6318	63.6235
156.2273	105.4807
193.7321	84.8862
202.5997	18.7882
217.5869	17.2402
240.3294	30.4766
230.3292	10.5705
248.0675	27.5958
237.7722	9.7967
219.3452	8.8772
209.1767	9.0918
203.355	5.2026
202.3454	8.2096
217.9607	14.5565
201.9716	9.2348
239.8005	71.1521
235.7927	86.3564
233.7889	81.1623
239.1895	55.1135
240.9119	59.1902
231.79	58.5241
206.3628	63.3258
209.6673	69.7732
202.1219	46.3942
213.7091	96.8768
201.3611	63.1995
201.168	49.7775
214.8091	50.2476
203.7592	31.3122
209.3679	45.5589
260.8834	123.6359
289.8916	100.2876
299.7001	100.1962
292.7235	147.4761
283.8228	80.647
299.6451	125.4391
237.494	13.5407
231.2555	10.4501
213.5126	19.4009
240.4708	24.7419
220.9471	90.724
219.328	87.7015
270.7134	51.7036
249.2736	25.2699
268.616	46.8876
223.5859	14.6436
237.7345	61.5514
210.5392	15.1921
232.3305	41.7253
220.3003	42.1221
233.3034	31.3819
243.41	52.4841
243.4549	18.4158
239.1837	52.351
205.451	25.3592
207.0807	47.422
242.8382	46.4684
242.5306	51.3265
210.0445	37.8734
268.8881	24.4038
249.1637	33.094
274.6041	7.2369
254.3922	14.8218
264.6145	22.5929
204.6403	14.7475
236.8033	18.0202
233.4124	22.1731
266.8823	25.0737
248.4606	14.8725
297.0223	34.5343
217.3226	20.6018
236.3617	27.1349
248.2328	11.951
237.9245	17.1261
248.2668	13.8711
282.087	11.2276
276.2627	12.5042
299.875	16.5751
238.659	18.7557
276.7227	17.5182
203.6555	19.4929
221.4877	10.8637
201.3018	19.3597
275.6792	13.2005
272.183	10.3903
270.7205	8.5927
299.984	13.71
216.6771	12.7525
203.0907	77.0885
200.8094	70.293
211.007	60.3132
218.9343	44
246.2154	35.5232
205.3038	22.7452
210.9686	25.8471
200.0039	108.1734
222.0475	102.0022
213.7892	18.6201
233.2809	26.5553
257.7219	11.4258
248.5609	26.705
283.079	17.1251
295.0703	27.7867
251.48	20.8334
279.6131	24.4123
237.7247	25.0211
297.0755	65.8195
235.1284	46.7747
289.8638	38.425
280.3788	26.4331
281.4735	11.8149
200.7625	41.5805
250.1178	43.0912
206.1983	36.427
284.4153	60.9937
229.6485	70.4087
205.958	79.152
201.3706	63.9456
249.8228	84.027
223.9188	53.0941
232.7234	56.5051
229.8204	56.597
229.9464	52.5871
234.5569	110.3883
214.95	59.9123
209.4364	54.6167
205.3132	69.4592
273.7898	60.0227
240.3649	22.5848
238.1983	116.7309
201.737	97.9532
296.8477	39.8403
269.0918	66.8802
291.5902	147.9784
277.6137	72.6924
288.9147	68.6322
237.9922	117.7203
273.3802	103.4866
282.9694	83.6673
216.4477	96.3213
234.1093	139.2313
223.0534	131.8693
254.7303	127.5717
231.8409	133.8645
202.8285	108.8349
245.2323	106.6263
232.3976	136.3156
222.5924	127.0735
229.4313	100.7112
241.4932	152.3717
225.8805	99.4089
227.0785	104.6035
338.7493	128.146
337.9412	83.4067
361.506	75.4258
313.6636	102.6726
315.9828	113.4713
350.2802	91.2521
337.9051	114.9529
309.6156	103.401
312.6019	44.0361
315.2625	58.7145
325.3575	54.3944
318.4987	60.2753
302.7124	22.6452
357.1821	17.2072
309.1022	47.0104
322.9371	55.247
317.2808	57.2811
318.9744	58.7272
311.1612	40.4009
300.4352	21.1422
391.423	30.6391
380.3035	18.4707
387.4026	6.3973
360.8033	16.3597
370.447	14.3806
329.6513	10.5493
301.9701	55.2685
304.4895	81.7859
352.0998	55.1168
329.6568	64.8933
348.4206	50.7272
383.955	75.7572
360.3924	53.6853
375.2024	66.8876
338.6757	119.0422
