# Supplementary material for: Pyramidal tract neurons drive amplification of excitatory inputs to striatum through cholinergic interneurons
Source: Sci Adv. 2022 Feb 9;8(6):eabh4315. doi: 10.1126/sciadv.abh4315 (PMC8827762; doi:10.1126/sciadv.abh4315)
Supplement: Supplementary file 2 — CSV Data files [file sciadv.abh4315_csv_data_files.zip › FIG1K.csv]

Amplitude of 1st (pA)	Charge of 2nd (pC)
50.9383	1156.3
43.5791	260.7
47.7353	151.8
46.8035	395.2
35.964	145.7
31.9209	392.2
35.6118	107.3
37.4495	404.3
28.3634	240.3
30.7113	428.8
52.5571	442
62.5688	625.1
81.0481	488.4
99.7362	566.9
90.5485	582.1
25.7122	61.7
47.0503	247.7
33.1433	113.7
64.5699	104.7
55.5685	81.3
92.5596	170
92.2566	49.9
36.544	48.4
40.6583	16.2
33.0237	30.1
53.1662	17.2
58.5661	211.1
81.9395	148.6
60.0918	148.2
63.5049	124
53.6168	123
60.6552	100.1
66.401	245
70.5391	197.9
46.7287	133.4
62.6243	678.6
71.9088	494.9
94.2373	701.2
52.4068	41.9
7.9323	212.9
50.0772	915.3
47.1014	972.5
61.0199	1171.4
90.5767	1121.6
56.3976	846.5
72.2559	1444.6
72.175	413.7
52.2334	846.6
69.7565	896.2
30.4288	69.5
38.6355	331.6
45.2555	96.5
31.3639	132.6
25.7322	154
49.464	116.5
16.3791	138.1
44.3989	38.6
52.0642	59.4
27.0508	97.4
41.583	151.6
42.082	396
58.7254	82.6
33.3666	251.7
43.8272	127.5
60.0812	193.3
39.8986	710.5
41.4842	136.8
32.0501	142.2
10.7262	53.1
25.827	100.7
35.8812	130.9
49.7185	121.1
55.0245	99.9
51.7246	79.4
53.035	170.1
51.2682	104.7
38.7309	198.3
37.6715	145.1
42.8526	68.4
28.8128	71.6
25.4625	216
17.583	70.9
22.352	55.7
23.1925	69.2
26.8954	127.8
40.7776	173.9
24.2787	131.4
51.8886	27.7
19.1859	37.5
40.0081	57.7
34.0812	91.6
40.5604	103.3
28.9559	137.3
31.4956	117.1
29.0419	93.1
21.2782	84.5
28.6098	50
22.9147	149.9
34.2785	67.9
22.444	64.4
32.0634	39.3
17.3557	75.2
70.5093	48.6
21.653	35.3
64.0687	103.1
81.8562	80.3
84.4825	199.1
68.072	81.7
68.7578	35.5
79.5828	59.3
98.0701	24.4
69.9697	77.4
58.6516	16.6
73.3088	68.6
98.5521	141.6
99.3267	63
87.5425	46.8
78.9862	14.6
68.9159	37.3
63.2836	48.1
45.0823	97.3
89.0594	299.8
85.4717	163.1
85.6572	242.1
88.3201	220.9
99.099	288.6
97.8977	585.7
96.3401	407.1
65.8344	263.1
90.252	183.9
61.1103	186.2
69.1305	175.3
56.5887	177.1
48.4042	297.5
48.7189	159.1
58.3942	257.4
44.424	197.1
70.0758	204.9
62.4105	211.8
54.5239	130.3
17.5574	360.9
27.3295	498.2
29.7392	366.8
38.8786	724.3
58.1635	980.1
36.3985	1141.8
47.132	1178.6
47.2199	1179.8
64.7406	1216.2
56.4731	1118
48.469	1077
53.9399	1245.2
68.7295	1048.2
60.208	857.8
74.9255	1122.7
54.3686	1230
64.5032	1079.1
61.5347	716.6
64.918	1019.4
56.6903	804.9
71.0336	310.1
89.2617	108.5
81.9028	46.4
80.9085	193.8
77.6875	45.3
88.097	66.2
75.1388	205.4
96.2397	67.2
84.4207	169.3
91.2924	269.4
73.1132	79.1
77.3569	77.3
98.0182	136.2
38.4793	71.8
53.8835	93.4
19.5639	185.5
38.5764	109.9
38.158	86.5
28.3807	175.2
65.4758	77.6
50.9261	15.4
14.5674	9.2
50.4386	56
45.8358	81.8
11.211	44.7
47.2213	76.1
47.5326	95.7
12.5835	107.2
66.4551	118
77.2558	9.6
83.8707	224.4
95.8359	98.1
98.699	27.6
82.1757	64.4
36.2125	265.2
37.9928	171.7
54.0474	272.7
58.6824	298.4
54.3121	397.9
60.6469	277.5
79.7349	316.2
69.9754	372
82.7054	193.5
73.5457	288.9
68.8745	428.4
92.6643	423.4
98.9905	297.1
75.0118	795.2
66.907	31.8
64.3347	576.4
64.2679	503.4
78.2171	392.2
82.0047	368.1
88.9324	497.1
81.6616	344.9
89.0577	413.3
85.7338	324.1
84.48	247.9
92.3155	351.2
89.1655	341
95.6793	283.1
90.5026	195.5
22.0662	552
27.9713	560.7
18.3379	448.8
20.8799	453.7
29.7288	406.7
98.261	29.8
14.7767	382.9
28.5512	442.6
44.6619	472.7
11.6492	272.6
43.3425	276.8
27.0318	414.4
46.3225	294.3
25.1291	615.4
62.1729	552.7
84.0596	613.2
60.8742	824.1
55.1825	775.5
57.6799	564
62.1538	605.7
74.797	814.7
60.9363	485.2
58.5929	580.5
64.5974	481.1
89.6613	41.7
57.102	37.7
77.993	154
95.1841	138.9
66.8894	200.5
82.0629	165.2
92.7318	151.2
34.6302	38.6
90.2172	18.3
35.6337	799.2
35.5522	758.8
67.4751	126.3
63.6912	464.6
78.3106	620.8
69.5748	677.4
68.3706	441.8
76.6276	527.7
88.874	399.7
97.8144	521.2
89.1137	546.3
45.4963	387.6
58.3612	141
75.7745	113.2
98.6745	141.9
17.6299	267.2
37.4464	145.3
27.6024	64.2
58.2199	213.6
45.0493	155.6
44.0934	179.8
62.2646	129.4
65.1992	169
52.2875	49.4
65.5154	137.3
49.7165	30.5
46.6438	126.3
41.0416	74.8
52.285	152.2
59.9199	102.1
53.2757	41.1
61.109	87.5
51.5219	52.3
64.2503	192.1
60.5623	81.5
49.2154	95.2
48.9442	86.1
42.1606	78.6
48.9188	55
22.0668	293.1
25.346	304.9
30.9463	157.4
29.9139	152.4
30.4492	225.9
31.4551	223.8
25.5298	180.1
39.5219	138
40.6391	312.1
34.1477	132.6
30.4092	77.9
25.873	81.1
46.0948	227.4
47.0096	31.8
50.0973	212.6
68.7582	192.3
73.7002	321.1
85.0349	187
58.6299	148.3
80.1523	63.9
34.2492	929
44.7979	536.5
56.1165	933.9
49.5386	624
58.9515	667.7
77.3848	582.6
62.9563	661.1
88.1577	796.5
58.4658	587.3
75.3702	646
65.7154	645.3
40.9687	575.3
71.3114	638.9
52.0754	227.3
66.9527	159.8
40.439	876.3
34.6394	975.3
32.61	1097.1
41.4308	937
31.6416	808.3
28.3474	563.8
23.1815	255.6
38.0927	164.7
18.0082	390.1
18.6521	318.7
30.5723	209.8
45.122	324.8
53.9246	481.4
72.9426	298.1
95.8586	407.7
94.3377	262.9
91.8509	471.2
89.0659	359.4
90.0156	301.8
75.7349	362.4
58.0748	561
54.5882	431.3
59.1434	194.8
80.8683	397.8
96.0383	1336.1
89.8891	1235.8
64.0777	887.3
49.7125	353.4
66.7479	1110.4
72.8453	1028.9
80.0032	141.9
83.3382	99.6
15.9533	155.5
23.622	24
29.2172	122.7
26.7588	78.8
34.1563	89.8
35.2494	101.5
30.7306	86.4
38.0701	45.2
30.1404	160.1
40.2178	169.7
28.3043	156.2
27.1758	164.5
30.5527	55.9
18.5411	958.7
35.4491	481.2
48.4567	1061.8
69.5065	948
66.322	969
88.9271	825.9
76.8681	966.5
87.5315	831.4
96.34	959.1
96.1178	915.7
31.5425	125.8
32.699	293.3
99.9685	376.6
88.3045	289
97.0801	563.6
87.0355	524.2
73.1435	499.2
96.3461	567
54.3427	2022
58.3397	1135.6
70.8669	748.4
85.1273	821
71.4144	1232
99.3328	724.4
93.5362	522.7
87.8977	515.8
84.3793	957.9
86.3323	487.1
60.8015	663.2
79.5766	560.2
77.3376	416.8
95.0618	459.4
32.7031	479.2
28.0458	369.3
29.1655	338.1
53.0575	723.3
34.7443	493.8
31.0038	608
36.7162	526.7
40.5008	491
71.531	715.5
45.2477	215.8
19.3778	396.6
22.6209	196.6
19.8417	220.3
16.9384	181.9
16.694	147.3
16.8949	188.9
14.6799	135.6
72.2698	326.3
56.8578	318.8
65.403	120.1
97.8123	223.5
88.4996	225.9
51.5334	1072.3
66.2763	486.1
79.9455	1133.2
95.6688	1179.4
71.4762	940.6
68.9405	871.9
75.0274	1213.6
73.5412	1293.5
74.9777	1229.7
65.1475	793.6
67.5582	524.5
85.9755	1057.9
75.0319	973.4
69.181	732.8
95.742	648.7
40.3897	32.8
43.0097	286.6
43.6872	291.3
58.5407	341.6
42.1322	610.6
34.3194	325.8
91.6562	645.3
50.603	36.9
64.5544	40
97.6612	207.2
29.2673	441
42.1993	498.7
41.5773	423.3
42.1987	26.2
90.8471	52.9
55.2056	435.4
62.889	327
79.3505	281.8
86.529	724.9
87.2125	266.9
87.9388	290.4
93.4674	623.3
82.1452	222.4
78.0415	415.4
75.9406	433.2
87.9866	355.1
80.8944	52.3
79.9751	158.2
64.4353	166.5
71.8709	155.7
78.8406	97.1
69.2443	83
40.6547	269.9
49.729	63.3
45.6837	34.4
20.9889	167.3
38.97	701.8
26.4767	386.1
62.8935	592.4
40.7149	560.1
45.8756	324.3
64.8532	447.7
74.6671	421.9
89.7064	625.1
75.311	435.2
66.7856	584.9
57.0009	428.4
67.1435	533.4
64.754	641.7
66.4837	469.1
67.9645	640.6
65.3634	682.9
64.8197	815.6
81.1132	550.2
7.6675	54.4
28.4456	1210.3
56.8229	1355.9
48.068	960.7
46.2985	1113.1
46.8357	1602.6
45.3768	882.8
65.4804	809.8
36.116	690.9
54.3942	1406.7
40.6969	773.7
31.0176	844.2
58.8309	959.5
70.8069	1063.2
95.1387	1479.8
69.2495	813.1
61.5772	1060.3
38.1549	239.8
27.8451	275.8
95.3483	686.3
46.0523	54.1
28.0499	221.8
72.6775	649
30.741	900.9
101.0233	633.3
103.2725	548.3
108.4624	640.8
108.0545	593.5
127.8533	546.5
106.9402	314.4
101.9523	183.3
144.4268	504.7
149.9353	308.4
142.2936	446.7
171.8643	293.9
170.0309	353.6
155.8346	662.7
168.498	700.8
168.3298	475.2
105.0643	56.9
110.1958	693.7
147.4221	721.2
134.2972	873.9
165.1323	448.5
158.2659	929.5
156.78	807.4
156.0756	686.8
150.0859	796.9
135.642	179.1
183.2405	170.1
187.5272	283.4
177.0498	247.5
183.4719	96.2
196.4732	79.3
169.7236	49.1
183.9948	69.3
180.9851	85.4
167.6775	141.3
176.2617	124.8
180.294	126
187.6637	137.3
174.9572	47.2
159.1893	26.9
184.9894	45.8
136.9542	54.3
135.6524	27.7
187.5836	212
167.2323	118.8
165.4312	199.9
165.5631	94.1
152.8332	77.9
176.0636	85.3
171.1438	1343.4
187.9181	112.4
164.3418	266.7
181.7119	413.9
192.06	358.6
180.1136	385.2
199.5066	655.3
190.5524	356.3
193.1552	399.1
159.9734	268
195.3738	508
162.2557	377.2
199.443	379.1
179.6149	956.6
161.9157	352.4
182.5913	324.9
153.4087	31.7
138.0583	43.1
111.7296	59.3
115.5774	22.2
134.0003	54.7
119.6573	84.5
111.4326	44.7
132.2016	18.3
130.4489	94.8
127.8306	892.9
125.581	714.2
137.7108	691.2
140.6283	597.3
160.6373	491.1
121.8109	594.3
135.988	396.1
147.7204	261
146.3004	718.7
150.0531	513.8
132.3377	366.3
143.8326	436
161.0851	615.1
154.9293	483.6
145.8052	537.6
194.1984	310.3
160.5704	552.9
153.8831	69.4
178.5421	549.6
190.0691	444.5
189.6338	269.9
177.6226	1687.2
185.5207	845.2
163.7365	690.3
190.5025	1144.6
188.3425	881
181.2817	496.2
168.5594	586.7
182.1734	630.4
169.417	321.7
175.0151	871.6
166.3292	471.4
133.0817	399.7
196.1509	340.5
180.9062	303
103.2524	103.6
100.7572	135.7
101.517	83.5
112.485	175.8
127.0642	255.2
101.6213	237
110.9457	205
131.7948	315.6
112.1454	206.1
106.5918	93
110.7549	85.3
169.7708	138.7
106.6162	52.1
123.1506	39.9
146.5659	25.4
123.2635	64.3
133.5756	46
135.154	24.2
131.7963	119.4
123.5358	137.2
133.3266	53.1
117.1433	100.4
144.3045	19.5
126.0118	25.7
116.5184	93.1
125.1884	133.6
149.8601	247.3
106.4859	99.2
114.9255	63.6
108.1317	67.6
128.0783	209.2
101.3569	41
110.4164	83.5
109.8498	106.2
122.3231	247.8
110.8603	23.6
128.9253	63.9
179.5048	136.7
103.3748	152.9
175.9226	76.8
172.9448	32
166.1043	67.5
171.029	106.8
198.4483	84
166.3752	545.5
155.7679	145.2
189.1576	251.4
191.6513	39.2
185.2044	19
106.6452	651.7
128.0163	657.3
184.971	693
138.8175	764.5
148.4325	634.2
152.859	700.3
119.7296	438.1
153.3596	281.9
134.9076	342.9
157.3472	315.1
137.5248	251.3
160.0219	329.4
149.3884	215.7
139.7065	285.6
154.3221	297.1
157.4221	277.4
128.4592	272.2
142.5864	260.7
130.4992	22.2
107.3537	91
125.523	142.2
122.1071	59.2
116.5981	66.2
127.5711	8.5
123.9134	42.3
117.9899	247
113.2087	117.1
132.0982	162.1
117.5297	57.4
165.6267	118.8
113.3489	192.9
101.2946	21.4
117.883	692.3
123.6029	456.2
108.9305	645.9
103.5059	654.4
112.0251	420.3
105.7551	403.8
145.4779	41.6
100.4785	138.1
178.8134	88.4
172.4305	107.5
121.1622	207
138.344	259.4
124.3125	224.1
149.2165	143.6
163.9112	262.9
158.1955	195.4
123.3628	305.1
145.8704	259.9
145.3056	275.6
145.7527	205.4
135.2259	235.7
125.5699	83.8
114.0854	95.2
166.3484	944.6
160.3237	686.5
179.1915	624.2
191.1351	361.1
174.1326	166.7
107.4406	270.7
102.5266	313.6
130.2515	32
126.4927	561.9
104.3044	450.7
109.8455	272.6
114.3737	262.1
111.5174	136.5
123.2502	111.8
145.1881	180.6
146.4844	15.8
177.167	65.5
162.2832	190.7
185.8712	85.5
141.2555	1205.3
158.4723	287.6
157.0506	560.5
131.3519	1006
179.1816	1562.3
197.7834	1257.2
185.2245	1704.3
120.8914	1363.3
136.6599	1135.5
139.8777	1368.8
109.7066	1142.7
132.3052	1216.7
115.552	1036.4
147.7021	1242.7
140.0756	1051.3
161.9361	977.9
138.4862	1111.9
119.7553	1214.9
130.9598	845.6
110.0653	580.4
124.4893	274.1
116.9942	360.6
175.9439	302
160.5059	306.7
184.3175	332.9
156.8332	340.5
169.0327	342.9
174.3001	322.8
152.8642	340.2
156.4245	243.6
108.5285	962.9
105.9209	738.9
127.57	781.5
110.1559	1156.9
147.5552	829.6
117.216	680.8
106.2862	813.5
115.8192	323.6
140.981	150.8
142.8904	402.5
123.039	535.4
141.1912	452.2
119.8601	330
124.6075	1155.2
109.8993	923.3
154.1766	1098.8
170.3118	1282.8
175.3059	1096.6
166.0691	1016.1
194.0634	1203.9
182.0385	898.5
189.6437	995.8
174.2308	859.9
195.9423	67.7
120.9238	822.5
115.2482	780.1
103.6256	1071.7
135.8643	693.4
140.874	697.6
106.8699	462.7
111.7035	861.8
110.5946	471.1
123.6537	712.8
144.4576	675.4
119.7345	439.5
145.0583	619.6
152.3706	342.7
153.6292	560.9
140.4409	309.4
132.3438	521.1
171.5959	542.2
142.5601	443.5
137.2809	405.8
122.3681	101.1
118.7406	96.4
137.7453	187.2
153.7385	240.3
162.7482	141.6
147.718	307
186.9662	405
159.3335	306.3
135.2847	181.9
116.6232	319.4
164.3012	259.6
152.303	24.6
101.8162	463.7
101.5903	772.2
137.5305	467.2
144.0929	426.2
162.5599	432.9
162.3186	357.6
186.7335	564.2
177.9593	573.6
171.4215	449.9
182.6261	246.9
133.121	157.1
125.6708	346.7
109.1969	154.5
104.4833	43.7
129.2535	207.5
103.9792	306.6
165.9618	192
152.2977	193.8
163.8564	166.5
182.854	264
188.1746	170
143.6384	246.5
162.5691	235.8
113.0319	144.1
155.4391	233.8
168.7081	160.9
150.2535	243.4
126.8425	201.3
139.5719	417.4
178.1618	420.9
163.9867	722.5
197.4758	654.6
180.8023	502.1
179.7652	470.3
134.8834	433.5
190.2035	515.9
108.9925	508.5
107.8153	407.4
109.0661	578.9
171.3849	556.3
114.631	424.5
147.8707	45.2
111.0111	35.5
110.4108	430.6
113.1705	242.2
118.9076	141.9
102.0115	253
110.3877	637
112.8936	380.4
113.6891	656.4
118.8974	303.6
102.9491	181.6
183.6318	678.8
156.2273	854.5
193.7321	812.6
202.5997	251.1
217.5869	123.4
240.3294	260.8
230.3292	93.4
248.0675	353.5
237.7722	4.1
219.3452	72.3
209.1767	95
203.355	2.5
202.3454	77.2
217.9607	111.2
201.9716	89.6
239.8005	650.3
235.7927	784.3
233.7889	714.7
239.1895	482.7
240.9119	578.7
231.79	611.4
206.3628	672.6
209.6673	635.5
202.1219	428.8
213.7091	970.3
201.3611	588.9
201.168	527.6
214.8091	520.2
203.7592	265.9
209.3679	466
260.8834	1358.3
289.8916	1023
299.7001	1034.3
292.7235	1498.7
283.8228	820.9
299.6451	1299
237.494	104.9
231.2555	80.9
213.5126	163.1
240.4708	258.1
220.9471	897
219.328	808.2
270.7134	497.9
249.2736	223.8
268.616	385.2
223.5859	126.4
237.7345	606.7
210.5392	145.6
232.3305	395.3
220.3003	499
233.3034	349.5
243.41	474
243.4549	129.2
239.1837	512.7
205.451	222.8
207.0807	477
242.8382	509.3
242.5306	514.4
210.0445	384.5
268.8881	249.6
249.1637	311.5
274.6041	58.3
254.3922	143.7
264.6145	193.1
204.6403	145.6
236.8033	185.3
233.4124	230.3
266.8823	184
248.4606	146.8
297.0223	398.4
217.3226	178.4
236.3617	238.3
248.2328	98.9
237.9245	170.4
248.2668	105.2
282.087	100.7
276.2627	83.1
299.875	78.1
238.659	53.4
276.7227	40.9
203.6555	51.8
221.4877	56.9
201.3018	50.6
275.6792	30.4
272.183	7.7
270.7205	13.5
299.984	156.5
216.6771	37.6
203.0907	893.6
200.8094	730.3
211.007	614.6
218.9343	435.8
246.2154	396.3
205.3038	60.3
210.9686	80.4
200.0039	1136.1
222.0475	1164.2
213.7892	155.8
233.2809	239
257.7219	67.4
248.5609	239.4
283.079	144.4
295.0703	273.4
251.48	168.1
279.6131	245.1
237.7247	249.4
297.0755	655
235.1284	404.5
289.8638	403.5
280.3788	291.4
281.4735	100.6
200.7625	433
250.1178	443.4
206.1983	382.5
284.4153	636.4
229.6485	565.5
205.958	714.2
201.3706	507.9
249.8228	874.7
223.9188	379.7
232.7234	370.8
229.8204	452.5
229.9464	429.6
234.5569	1235.9
214.95	628.6
209.4364	457.3
205.3132	756.1
273.7898	579.2
240.3649	217.3
238.1983	1128.7
201.737	977.5
296.8477	372.7
269.0918	646.2
291.5902	1593.5
277.6137	675.8
288.9147	711.1
237.9922	1296.3
273.3802	1081.7
282.9694	962.8
216.4477	771.4
234.1093	1186.5
223.0534	1001.7
254.7303	1138.5
231.8409	1176.8
202.8285	933.8
245.2323	842.2
232.3976	1250.3
222.5924	1130.7
229.4313	764.8
241.4932	1229.4
225.8805	908.5
227.0785	815.4
338.7493	1173.9
337.9412	830
361.506	856.2
313.6636	931.8
315.9828	1168.4
350.2802	823.6
337.9051	1115.5
309.6156	896.6
312.6019	181.5
315.2625	290.8
325.3575	186.2
318.4987	197.1
302.7124	44.4
357.1821	9.6
309.1022	58.9
322.9371	110.5
317.2808	149.1
318.9744	165.1
311.1612	97
300.4352	214.5
391.423	318.1
380.3035	153.7
387.4026	49.1
360.8033	165.5
370.447	120.5
329.6513	112.2
301.9701	545.2
304.4895	741.6
352.0998	553.1
329.6568	656.5
348.4206	518.7
383.955	793.4
360.3924	328.6
375.2024	676.4
338.6757	1262.8
