# Supplementary material for: Pyramidal tract neurons drive amplification of excitatory inputs to striatum through cholinergic interneurons
Source: Sci Adv. 2022 Feb 9;8(6):eabh4315. doi: 10.1126/sciadv.abh4315 (PMC8827762; doi:10.1126/sciadv.abh4315)
Supplement: Supplementary file 2 — CSV Data files [file sciadv.abh4315_csv_data_files.zip › FIG1LM.csv]

IT Lats 1st (ms)	IT Lats 2nd (ms)	PT Lats 1st (ms)	PT Lats 2nd (ms)	PT 1st to 2nd (ms)
4.7	32.3	2.3	43.2	26.5
4.5	31.3	16.7	43.3	26.2
4.4	34.6	17.1	43.9	26.3
5.4	31.3	17.6	43.2	25.3
4.3	34.8	17.9	43.9	27.5
4	37.3	16.4	45.8	26.6
4	30.9	19.2	45	29.3
4.3	41.5	15.7	42.2	27.1
3.6	46.2	15.1	42.8	27
4.3	45.5	15.8	45.8	26.3
3.7	32.6	19.5	33.7	20
3.7	29.2	33.4	32.2	17.9
4.2	49.3	13.7	31	18
3.9	34.3	14.3	31.2	17.9
3.9	38	13	31.9	17.8
3	46.5	13.3	33.5	19.4
5.7	43.1	14.1	31.2	17.8
19.9	28.8	14.1	31.2	17.6
21.1	44.4	13.4	31.2	18.1
20.1	44.9	13.6	32	18.9
21.1	57.2	13.1	41.6	27
19.7	55.3	13.1	37.8	21.4
22.2	40.5	14.6	35.9	19.6
20.5	42	16.4	41.8	26.9
21.5	43.3	16.3	39.5	24.2
19.1	28.1	14.9	39.3	23.6
35	31	15.3	42.4	28.4
17.9	36.6	15.7	32.7	21.6
18.2	44.5	14.8	31	20.4
18	48.5	15.6	31.3	18.5
18.6		14	33	19.6
17.9		15	32.5	19.6
17.7		10.7	31.9	19.1
16.2		11.1	33.1	20.1
15.8		10.6	32.6	19.7
16.9		12.8	29.7	17
17.2		13.4	32.4	20.8
17.4		12.9	41.1	27.3
16.1		12.8	41.6	27.4
16.3		13	43.4	29.5
17.5		12.9	42.3	31.5
16.6		12.7	39.4	27
18.7		11.6	40.5	25.6
19.6		13.8	39.3	24.4
19.8		14.2	42.4	28
20.5		13.9	39.1	27.1
20.6		10.8	38.1	25.4
19.1		13.6	39.1	26.3
20.6		12.4	36.5	21
20.9		14.9	40.3	27.5
20.5		14.9	37.1	24.3
21.2		14.4	31.8	18.6
20.8		12	32.4	19.8
20.5		12.7	31.7	19.4
23		12	31.7	18.7
20.4		12.8	31.2	17.9
19.5		14	31.3	17.7
20.9		15.5	30.6	13.6
20.1		12.8	30.5	17
21		12.8	30.5	17.5
20.9		15.2	30.8	18
19.4		12.8	30.4	17.8
19.7		12.8	42.9	28.2
20.9		13.2	32.9	17.5
22.6		12.6	37	22.5
18.9		12.3	37.5	23.7
16.7		13	33.4	19.4
17.5		13.3	30.2	15.7
17.2		13.6	36.2	22.1
18.5		17	33.9	20.1
18.1		13.5	35.9	22.2
17.5		13	26.4	10.9
16.5		12.8	27	13.2
16.2		12.6	40	24.9
16.6		13.8	38.5	24.2
17.9		14.2	40.6	26.3
16.4		14.7	25.9	11
17.5		15.4	45.7	30.8
18.8		14.5	42.9	27.8
21.5		13.8	33.3	18.1
18.7		14	45	30.1
20.3		14.5	36.7	21.6
19.2		14.5	33.8	18.7
19.4		14.1	26.3	11.4
18.6		13.8	32.5	17.5
18.1		13.7	36.9	22
20.8		14.9	36.3	21.3
19.1		15.5	37	22.1
19.4		13.8	27.2	12.3
18.3		13.5	28.6	13.6
17.5		14.1	44.5	29.5
18.5		15	41.6	26.6
17.5		15.1	26	11
17		14.9	34.5	19.5
18.7		14	41	26.1
17.6		15	27.3	12.3
19.2		14.3	43.9	28.8
18.9		14.3	35	19.9
18.6		14.9	32.9	17.9
17.2		14.9	34.1	20.8
17.7		15.1	35.4	21.6
17.2		15.2	33.6	20.4
17.5		14.9	33.2	20.2
18.5		15.1	36	22.8
17		15.1	32.7	19.9
16.8		15	33.4	20.1
16.2		15.1	34.3	20.1
19.5		15.2	33.8	20
16		14.9	38.3	24.6
20.4		15	34.4	19.8
19.5		14.9	36	21.6
19.4		15	34.4	20.3
18.8		14.9	32.8	18.3
17.6		14.9	34	20.1
17.1		15.7	32.3	19.8
17		15	32.3	18.7
16.9		15	32.8	19.9
17.4		15	35.5	20.7
17.7		15.3	32.8	19.4
19.6		15	35	15.3
17.8		15	39.3	25.1
18.1		15	32.5	18.9
16.8		14.9	33.3	19.2
18.1		15	34.1	20.1
18.5		15.1	32.1	18.1
16.9		15.1	31	16.6
18.5		15	31.2	17.6
16.8		13.3	33.2	19.5
17.7		13.8	33.2	19.2
19.2		13.2	34.2	20.2
18.9		13	41.4	28.2
18.2		13.2	34.8	21.8
22.4		12.8	42.4	29
17.6		13.3	40.4	27.1
17.3		14.2	40	25.5
16.8		13.8	36.6	23
21.2		13.7	44.7	29.9
20.4		14.6	38.7	24.9
18.7		14.4	32.7	18.7
18.8		14.1	31.1	18
19.3		14.5	34.1	19.6
17.9		13.9	32.6	19.3
18.8		12.5	33.8	20.1
18.4		13.6	33.5	20.4
18		12.9	34.3	20.1
17.8		14.8	39.1	24.7
17.5		13.4	31.6	17.4
17.1		19.7	32.6	19.3
16.9		14.2	33.3	19.8
17.7		13.6	32.3	18
17.7		14.1	33.1	17.6
18.5		14	32.2	18.5
18.3		14	33	19.9
17.9		14.4	34.6	21.3
17.9		13.6	30.3	17
18.6		13.7	30.1	17.9
18.2		14	31.3	18.9
18.8		14	31.1	18.7
19.4		13.2	31.5	19.4
17.7		13	33.2	20.7
18.9		13.4	29.4	16.9
16.1		13.3	30.8	18.1
16.8		14.5	31.4	19.1
16.3		13.6	30	17.6
15.6		14.8	29.8	17.3
16.5		13.6	31.8	19.4
16.2		13.8	31.6	19.6
18.1		14	30.7	18.3
17.9		13.1	34.8	21.7
17.9		14.5	32.6	19.7
17.6		13.3	34.3	21
18.4		13.7	36.9	24.2
18.4		13.1	31.9	18.4
17.9		14.2	31.9	19.2
17.3		14.4	32.7	20.2
15.6		14.2	36.4	23.9
17.4		13.3	34.2	22
19.3		13.5	42.4	29.2
17.1		14.3	32.8	20
18.1		15.5	34.3	21.2
19.4		13.7	36.4	23.5
18.3		13.1	40	27.1
17.9		13.3	36.8	24.1
19.4		13.3	32.7	20
20.2		12.2	36.8	23.6
16.6		12.4	34.6	22
21.2		12.4	32.2	19.4
19.6		12.1	32.6	19.7
20.6		12.5	32.8	19.8
16.7		12.5	33.3	20.9
20.6		12.7	33.1	20.9
19.9		12.3	30.6	17.5
20.4		12.4	30.4	17.8
19.1		12.5	31.1	18.5
17.1		12.4	30.9	18.5
18.1		12	28.9	16.2
20.1		12.4	28.8	15.8
18.6		13.1	31.5	19
19.2		12.9	34.9	22.4
21.2		13.3	31.7	19.1
18.9		12.9	30.9	18.4
21.2		12.7	32.9	19.9
20.7		13.5	28.5	16.1
21.7		12.7	35.4	23
20.4		12.5	32.8	20.2
21.7		12.5	34.7	20.1
22.6		12.2	32.1	19.4
25.4		13.2	30.7	18.4
25.7		12.8	30.4	18.2
27.3		13.1	30.6	16.4
26		12.9	33	19.6
26.2		12.9	30.1	17.9
27.8		12.7	32.8	19.4
18.5		12.4	30.2	16.5
16.9		12.7	31.1	18.4
29.9		13.2	32.9	15
29.9		12.6	35.2	19.9
29.3		12.8	33.9	19.6
29.9		13.1	34.8	17.9
32.9		12.9	34.2	20.1
30.8		13	30.1	15.8
30		12.9	34.4	20
29.8		12.4	45	31.5
29.6		12.2	33.5	17.9
28.6		13.1	34.4	19.6
30.4		12.6	34.6	20.1
30.8		12.6	33.1	16
31.1		12.4	33.5	20.1
31.4		12.7	33.1	18.4
29.5		13	35.5	21.9
28.4		12.5	32.4	18.6
28.4		12.5	33.6	20.2
29.7		12.6	36.6	22.8
28.4		12.5	41	25.1
29.9		13	41.6	24.7
28.8		12.4	37.4	19.2
28.8		12.4	35.5	18.3
29		12.6	36.1	18.4
18.5		14.6	38.6	24.5
25.6		30.8	34.2	18.1
23.4		12.7	34.9	18.7
19.9		12.3	38.3	22.5
23.5		12.2	31.4	15.2
24.2		14.2	41.6	23.7
12.8		13.4	45.4	28.7
24.7		12.2	34.3	17.6
20.9		13.4	36.1	17.8
21.4		13.7	38	20.1
21.4		12.7	43.6	26.4
21.6		17.9	36.9	20
18.9		16.4	36.9	16.3
21.1		15.3	35.9	16.2
24		15.3	38.9	21
25.4		14.3	49	33.2
23.2		16.9	45.5	28.9
25.2		14.1	49.2	32.7
23.2		14.3	37.5	19.9
26.8		14.4	36.2	18.2
25.3		13.5	37.7	20.1
26		15.6	34.9	19.4
28.3		14.8	39.5	20.3
27.1		14.5	33	15.3
23.1		13.5	37.4	22
20.2		17.1	33	16.3
20.3		13.4	35.9	17.8
20.4		14.7	39.4	20.2
20.8		13.6	36.2	19.6
21.2		13.8	34.1	15.9
20.8		13.1	40.9	26.8
20.8		13.4	35.8	22
26.6		13.8	33.7	20.4
26.8		15.9	34	20.1
25.9		16.9	35.5	21.3
26.9		18.2	34.4	20.5
29.3		17.2	33.8	20.4
26.6		17.7	34.1	21.7
28.4		14.1	44.6	31.3
26.9		16.1	34.3	21.4
30.8		16.2	36.4	23.9
17.8		15.8	32	18.9
16.1		16.2	34.6	22.1
17.3		21.8	38.1	25.7
16.9		16.3	35.5	22.4
16.2		17.9	34.1	21.1
16.5		16.7	38.7	25.1
17.2		16.7	36.3	23.2
16.7		17.1	35.4	22.2
14.9		18.3	35.3	22.7
15.4		17.9	47.1	28.6
22.9		17.2	39.1	23.3
21.7		16.9	38.7	22.9
15.6		20.6	39.6	24.6
20.1		19.7	42.1	24.8
17.5		17.9	40	22.7
18.6		17.1	42.9	25.5
17		15.8	42.7	26.9
19.2		16.6	41.8	23.6
17.8		16.5	45.2	29.4
16.5		17.6	37.8	20.2
15.2		18	43.2	26.1
18.1		17.6	42.5	26.8
18.9		15.5	40.1	22.9
17.8		19.2	39.6	22.1
20.5		17.7	39.5	21.7
16.2		15.4	47.5	29.7
13.5		16.7	48.1	31.2
13.7		18.1	44.8	27.7
15.5		19.2	39.2	22.2
15.2		16.6	34.2	17.7
14.5		18.2	34.1	18.7
15.2		12.9	34.7	18.2
14.2		14.1	36.2	20.1
15		13.4	35.9	19.7
14.4		13.8	34.3	18.3
16.7		13.3	35.8	19.5
14.6		13.9	33.7	17.8
17.2		14.2	36.1	19.5
14.4		13.9	34.6	19.1
15.7		13.4	35.8	19.9
13.9		12.4	33.3	16.7
11.4		13.3	35.5	20.1
13.3		12.9	40.2	24.8
12		12.5	34.9	20.1
12.8		13.1	34.6	19.7
13.3		12.5	35.2	21.4
12.2		12.4	38.9	23.4
14.9		13.1	39.7	25.1
14.6		13	40.9	25.1
13.1		13.6	36.7	22
14.1		13.1	32.2	16.2
13.4		13.2	38.2	22.8
12.9		12.6	37.1	21.9
15.2		18.5	36.2	22.2
14.2		19.8	34	20.2
13.1		16.5	35.6	20.6
13.8		18.1	37.4	23.5
13.7		15.7	38.5	25.6
13.8		16	35	20.6
12.4		13.5	40.2	26.4
14		15.8	36.9	21.4
13.2		15.8	36	19.7
16.3		15	34.8	18
14.1		17.3	35.3	19.9
15.7		17.3	35	21.4
16.4		17.4	34.5	20.1
15.5		18.5	34.4	20.1
16.6		15.8	33	17.8
16.8		18.2	34	18.5
16.6		15.8	33.7	18.4
15.2		17.6	33.3	14.5
16.7		17.1	33.4	18.4
17.3		15.7	32.9	18
16.5		17.2	46.1	13.9
17.5		17.5	32.3	16.9
16.8		17.8	33.6	19.3
17.6		17.8	32.9	17.7
16.7		16.9	33.9	19.3
18.2		17	36.9	22.8
15.5		16.9	38.5	20.7
17.1		17.8	39.1	21.1
15.4		17.1	40.9	22.9
12.9		17	38.3	20.3
15		17.8	40.8	22.8
14.1		16.9	32.6	15.5
14.4		16.5	30	12
14		16.5	36.2	17.4
15		15.4	39.3	21.3
14.7		16.5	41	23
14.9		16.1	45	27
15.4		16.2	45.7	27.5
15.1		16	30.1	11.1
16.4		16.3	34.1	14
15.3		15.9	44.3	25.5
17.1		16.6	30.3	11.4
14.8		15.5	46.4	26.4
14.8		15.9	30.1	11.1
17.2		16.6	44.8	26.9
16.6		15.4	46	27
16.8		15.4	43.4	24.4
15.3		14.8	30.1	10.6
16		14.9	50.5	31.6
15.7		13.8	41.4	22.4
14.8		15.5	41	21.2
16.3		14.6	39.1	19.9
16.3		15.8	39.6	20.6
16.1		14.7	30.1	10.7
16.2		16	45.7	26.7
15.5		15.4	48.6	30.3
18.6		15.2	53.7	30.9
18.1		14	53	31.1
18		13.8	24.6	13.1
17.1		15	51.7	24.5
16.1		13.9	52.7	26.9
15.3		13.7	22.3	12
17		12.9	48.4	26.7
16.3		14.4	56.4	33.2
18.4		13.8	21.7	11.1
17.7		15.5	48.4	26.4
18.4		16.3	50.4	28.1
16.5		16.8	21.8	10.6
15.1		15.4	43.5	22.1
17.9		13.6	37.2	13.7
17.8		14.4	22.6	10.4
14.9		14.3	38.7	20.1
17.9		15.2	39	27
16.9		15.5	41.9	23.2
16.8		15.3	45.8	31.9
16.7		18.8	35.1	20.6
14.6		15	33.6	17.5
14.4		14.9	43.6	27.4
16.7		32.2	47.3	29.6
16.5		15.4	29.8	12.8
19.5		14.3	42.1	25.8
16.4		15.2	47.6	31.4
15.2		14.6	39.4	22.4
18		14.1	43.6	28.7
19.5		16.8	43.6	26.4
17.2		16.8	43.4	27
17		16.8	37.8	20.9
16.9		16.9	45.8	29.1
17.7		17.8	39.8	22.7
16.9		16.8	39.5	22.6
17.8		16.7	49.3	33.1
		18	34.5	22
		18	36.1	24.3
		18	32.7	17.7
		18	33.2	17.6
		18	34	16.7
		17.1	33.4	20
		18	33.6	19.5
		18.8	32.2	15.7
		18	33.1	20.4
		18.8	33.9	19.9
		18	35.5	17.3
		18	32.4	19.2
		18	35.9	23.5
		18	34.1	20.1
		18	19.3	12.9
		17.9	23.1	13
		17.6	19.6	12.5
		18.9	19.6	11.7
		17.8	19.7	11.3
		19.1	19.1	12.3
		19.4	24.4	12.2
		18.2	23	12.5
		20.1	23.5	12.4
		19	23	11.9
		20.1	24	14
		19.4	20.5	13.3
		18.8	19.4	12.2
		18.9	22.5	16.7
		18.8	19.1	11.4
		20	27.3	15.9
		20.5	18.9	11.6
		19	19	12.6
		17.9	20.3	13.1
		19	19.4	13
		19	17.1	11.8
		19.5	18.3	13.1
		18.9	17	11.7
		19	16.9	11.7
		19.8	17.6	12
		19.2	16.8	12
		18.9	17.4	12.4
		19	17.1	11.3
		19.4	16.8	11.5
		19	33.5	18.2
		18.3	49.6	17.6
		22.8	31.3	16.9
		21.9	30.1	16.4
		21.9	31.3	17.3
		11.5	29.4	15
		27.2	29.6	15.7
		25.8	29.4	15
		20.4	28.7	15.5
		22.3	27.9	13.5
		10.3	29.3	16.4
		21.7	28.7	15.5
		23.2	27.9	15.3
		10.6	27.7	14.6
		22	27.8	15
		22.3	27.5	13.4
		11.2	28.8	15.5
		21.4	27	14.4
		23.5	29.7	15.9
		23.1	29	16
		12.2	30.6	13.5
		18.6	29.4	14.2
		10.8	29.6	14.8
		12	29.9	14.9
		18.7	30.2	15.2
		13.9	30	13.9
		16.5	29.3	14.5
		14.5	29.7	15.2
		16.1	29.5	14
		16.2	29.4	14.6
		17.7	31.1	15.3
		17	29.7	13.5
		16.3	29.6	14.6
		16.2	31	13.5
		17	30.7	13.3
		16.8	35.7	16
		19.1	35	16.7
		14.9	36.5	20.1
		17.2	62.2	27.5
		16.4	36.9	20.1
		16.9	35.4	15.1
		16.7	34	17.9
		17.2	36.1	20.6
		18.4	34.6	20
		18.1	35.8	21.7
		17.1	34	18.2
		16.9	35.1	19.4
		16.3	33.2	18.9
		16.2	34.4	20.7
		15.8	32.7	17.7
		12.5	33.3	18.6
		11.8	35.2	19
		15	33.4	18.3
		15.6	34.1	20.1
		17.3	33.2	18.8
		13.4	34.3	19.9
		14.1	33.7	18.6
		16.5	39.7	23.9
		12.7	44.4	28.8
		14	37.8	21.8
		18.2	44.1	28.9
		13.2	39.8	24.6
		12.4	29.1	13.3
		14	28.8	13.7
		6.4	29.6	13.6
		10.1	36.7	20.5
		14.8	45.6	30.5
		7.1	46.3	31
		7.9	48.5	32.4
		8.4	39.6	24.3
		16.9	37.4	21.4
		6.8	39	23.2
		11.7	36.3	20.1
		13.8	38.2	22.6
		12	46.3	30.3
		12.2	38.5	22.2
		10.5	34.9	19.2
		11.1	40.8	27.7
		11.1	44.3	27.4
		10	48.6	30.7
		10.9	28.2	15.8
		7.1	28.4	14.8
		8.4	30.2	14.2
		7.7	28	13.5
		5.6	28.6	14.6
		7	29	15.2
		7.2	28.3	13.4
		6.6	29	14.8
		7.8	28.8	12.6
		7.2	28.3	14.4
		16.1	27.7	13.3
		14.1	28.1	14.1
		13.2	28.5	13.2
		7.2	29.1	14.5
		7.2	28	13.9
		10.3	28	13.5
		7.7	28.7	14.2
		5.8	34.6	21.5
		7.4	34.1	22.3
		7.1	33.8	19.5
		7.7	30	16.9
		6.3	28.6	15.3
		6.8	30.3	15.4
		7.3	34.5	21
		11.4	34.4	21.8
		12.7	31	16.8
		7.3	29.6	15.4
		6.4	28.1	14.6
		6.8	31.4	15.7
		7.2	36.9	25.5
		6.7	36.7	20.5
		7	39.2	24.6
		6.4	35	20
		6.2	35.8	21.5
		11.1	36	18.5
		13.9	32.9	16.2
		4.4	35.1	20
		4.8	33.2	16.7
		4.9	33.5	16.3
		5.3	34.2	19.4
		5.2	33	16
		5.2	35.4	18.9
		5.3	33.8	16.7
		5.2	31.9	15.6
		5.6	32.2	15.8
		5.3	35.7	20.1
		13.5	38.2	22.4
		4.8	32	18.1
		5	36.2	13.6
		5.8	33.4	20.1
		4.9	36.7	20.5
		5.3	33.7	17.9
		5.3	33.7	19.4
		5.7	32.1	17.7
		15.3	34.1	19.6
		32	30.3	15.8
		14.4	34.9	20
		13.7	34.4	19.8
		14	32.8	17.3
		14.4	31.2	15.7
		13.9	31.3	17.4
		14.4	45.5	31.4
		13.2	31.1	17.3
		14.4	32.3	17.6
		12.9	32.4	18.2
		13.2	31.4	17.5
		12.6	33	18.2
		13.1	30.6	15.7
		12.8	32	16.2
		14.1	30.6	16.3
		13.3	38.7	20.7
		12.6	41.2	24.2
		13.8	36.9	20.7
		13	37.6	21.7
		17.1	38	21.4
		15.2	41.4	26.4
		14.8	36.6	20.1
		15	36.6	20.7
		15	38.1	22.6
		16.1	37	21.5
		14.8	36.1	20.1
		14.5	35.5	19.6
		15.5	40.6	26.1
		14.8	44.2	30.9
		15.8	41.7	28
		16.2	34.7	20.5
		15	35.1	20.8
		32.6	35.9	21.8
		35	34.8	20.2
		17.5	35.3	21
		17.4	34.8	21
		29.5	35.5	21.4
		31.3	34.9	21.1
		19.7	35.6	20.3
		18.3	39.9	24.6
		16.4	39.3	23
		34.7	40.7	24.8
		16.8	37.3	20.3
		20.3	37.7	21.1
		35	38.5	21.9
		16.1	37.8	20.3
		15.5	46	27.6
		14.6	42.6	26
		14.1	36.4	25.7
		15.8	33	21.6
		15.7	34.5	23.9
		14.3	34.7	23.8
		13.7	33.9	23.1
		15	32.2	21.3
		14.7	34.1	23.2
		13.5	32.5	21.6
		16.2	32	21.5
		15.1	33.4	22.7
		14	33.5	22.6
		14.4	34.4	23.5
		14.4	33.4	22.5
		15.1	37.8	26.9
		15.8	36.6	25.8
		15.6	61.9	30.7
		15.8	30.6	19.9
		16	31.6	20.7
		16	31	20.1
		15.8	31.3	20.4
		15.2	30.8	20
		15.2	32.4	21.6
		15.8	35.7	25
		15.1	39.2	25.3
		16	35.6	20.1
		16.2	33.3	20.7
		15.1	32.6	13.1
		15.3	31.6	15.7
		16.1	30.9	15.1
		15.3	30.9	14.1
		15.2	31.9	15.6
		16	31.9	17.4
		15.6	31	13
		16	30	14.9
		15.8	30.2	12.6
		15.9	29.9	13.1
		16.7	30	15
		16.2	29.4	13.3
		15.7	31.4	15.7
		15.6	29.6	15.1
		15.7	31.1	14.9
		16	31.3	15.7
		16.3	29.5	11.8
		15.7	29.8	14.5
		13.1	30.9	15
		16.1	29.5	13
		18	28.6	12.5
		18.8	29.6	12.5
		17.3	27.9	11.8
		18.4	28.5	12.5
		16.9	29.3	13.3
		17.2	28.2	11.6
		14.5	28.1	12.5
		17.3	34.4	18.4
		16.5	35	20.1
		15.6	32.8	19.2
		17.9	37	23.2
		15.4	35.3	21.1
		16.2	33.5	18.2
		14.9	32.7	19.1
		15.8	34.7	20.9
		17	33	18
		17.8	32.4	17.5
		18.7	32.6	18.5
		28.3	33.5	20.7
		12.4	37.6	25.4
		13.6	31.4	20
		16	29.4	15.1
		16.6	29.4	16.4
		14.5	30.5	16.2
		14	29.5	15.7
		13.8	29.7	15.9
		14.9	30.4	17.1
		14.2	30.6	16.5
		16.2	29.6	16.3
		13.9	30.4	16.4
		14.4	29.3	15
		14	29	15.1
		15.3	29.9	15.7
		14.6	30.9	17.5
		14.1	39	22.6
		14.5	39.3	24.1
		14.5	34	18.5
		13.1	34.9	19.7
		11.8	34.8	19.8
		11.7	39.2	24.4
		14.3	36.6	21.9
		12.5	37.1	21.9
		12.8	33.6	17.8
		13.5	35.4	20.4
		13.1	35.6	19.9
		12.8	34.9	20.1
		15.5	35.8	20.4
		13.2	37.4	14.6
		13.2	40.3	15
		13	37.8	21.4
		13.3	38.8	13.5
		14.9	46.5	29.5
		13.5	35.8	19.8
		12.6	37.7	20.4
		14.2	36.4	11.6
		14.2	37.9	20.1
		13.5	37.2	19.3
		15.7	33.9	18.3
		13.8	34.8	17.6
		14.3	39.2	22.4
		15.5	41.4	26.9
		15.6	38.4	25.2
		11.4	33.5	20.5
		16.2	33.5	20.7
		14.6	32.6	19.5
		15	32.3	19.6
		14.3	31.8	19.2
		17.5	32.2	19.2
		16.7	34	22.2
		15.1	32.2	19.3
		16.5	32.5	20.1
		17.2	32.3	19.4
		14.8	31.9	19.1
		17	32.5	19.5
		16.5	31.9	18.5
		17.1	32.6	19.8
		16.3	34.4	21.7
		16.4	42.1	28.9
		15.6	38.9	25.7
		15.8	37.7	24
		13.9	37.4	23.9
		22.6	39.1	25.4
		13.3	37.1	22.4
		16.2	37.1	23
		15.8	37.2	22.5
		14.3	39.5	26.1
		14.4	38.1	24.6
		14.5	38	24.6
		14.5	36.9	22.7
		14.9	37.2	23.6
		14.6	38.2	24.9
		15.5	31.4	17.8
		15.5	32.5	17.9
		13.9	30.9	13.7
		14.1	29.9	14.8
		13.8	29.8	14.7
		14.7	29.7	14.2
		14.2	30.1	15.2
		13.9	29	13.5
		14.8	29.1	14.1
		14.9	30	15.4
		15.8	28.9	14.5
		14.3	29.5	15.3
		18	28.8	13.8
		17	57.7	24.5
		16.2	30.4	11.8
		15.9	30.7	16.3
		16.6	30.6	13.5
		15	29.9	12.9
		16.5	30.1	12
		15.9	30.5	14
		15.5	29.5	12.3
		15.5	29.7	11.7
		16	29.9	12.3
		15.9	31.1	14.4
		14.5	30.2	11.8
		13.3	31.4	12.9
		13.7	29.5	12.2
		14.7	30.4	15.7
		15.5	29.9	12.3
		15	31.1	19.3
		13.2	32.7	20.5
		17	30.5	18.4
		17.6	30.4	18.5
		14.2	29.4	16.5
		14.3	28.1	16.8
		14.1	30	15.4
		14.6	31.9	17.8
		14.3	28.9	14.2
		13.8	28.6	16.2
		14.1	29.3	15.1
		13.8	30.7	16.2
		15.3	30	16.5
		15.3	29.5	14.6
		16.3	28.9	15.3
		15.9	42	28.1
		17	39.3	25.5
		16.6	37.8	23.6
		16.6	39.5	25.7
		17.5	37.9	25.5
		18.4	39.1	25.8
		16.6	37.9	25.2
		16.1	36.1	22.6
		10.7	36.5	24.3
		11.4	38.9	26.9
		34.6	37.3	25
		10.6	37.8	24.5
		10.9	35.9	22.7
		10.8	29.5	11.2
		10.9	28.8	13.8
		10.9	30.7	13.6
		10.9	29	13.1
		10.5	28.9	12.5
		10.7	29.9	13.2
		10.9	28.6	11.9
		10.9	29.3	15.5
		10.9	28.1	12.6
		10.9	30	11.3
		10.8	30	13.5
		33.8	29.8	11.2
		33.5	29.7	11.4
		30.7	29.7	12.5
		31.2	31.7	13.2
		10.7	36.9	15.9
		30.1	38.9	20
		31	35.1	20.1
		31	34.6	19.5
		10.9	31.6	12.1
		31.5	30.9	15.9
		10.9	32.9	18
		10.9	31.8	15.9
		31.2	32.4	16.7
		30.7	32.7	16.5
		10.8	32.5	15.4
		10.8	34.3	17.7
		10.7	33.6	17.7
		13.9	33.3	16.2
		35	31.4	16.4
		15.5	30.6	14.8
		12.6	32.8	17.2
		19.5	31.4	15.7
		15.9	30.9	15.4
		15.8	32.3	14.9
		16.8	32.8	17.2
		16.3	33.4	17.4
		14.5	41.2	26.1
		18	52.3	20.6
		15.1	30.1	13.5
		17.6	29.6	13.8
		16.8	29.7	13.2
		15	29.6	14
		16.1	29.9	14.5
		15.7	30.8	12.6
		14.5	29.7	15.1
		16.2	29.7	15.1
		15.6	30	15.6
		17.7	29.8	12.8
		15.3	30.2	14.9
		15.9	29.6	15.3
		16.5	29.2	14.3
		16.1	29.2	13.8
		17.1	29.3	13.4
		16.1	28.6	11.7
		16	30.9	16.2
		16	41.4	26.8
		16.6	39.1	23.4
		15.6	38.9	22
		16	36.6	22.1
		14.9	35.1	20
		13.6	36.4	20.8
		13.8	35.8	19.1
		14.2	37.4	21.7
		15.3	35.2	18.4
		13.6	34.7	19.1
		13.8	34.8	19.6
		15	35.9	20.6
		14.9	35.2	20
		14.1	35.2	19.7
		12.8	34.1	17.5
		12.2	33.6	16.8
		11.4	33.3	17.8
		14.3	33.5	14.2
		13	31.8	11.6
		14.3	31.9	14.9
		13.8	31.5	14.5
		13.8	31.8	14.5
		13.3	31	14.4
		14.1	31.7	15.3
		13.3	31.3	14.7
		14	31.2	15.5
		14.3	30.8	14.1
		13.9	31.4	14.3
		14.2	31.3	14.9
		13.4	31.3	14.8
		16.4	29.5	12.8
		15.2	32.2	13.5
		15.5	35.8	19.5
		15.2	38.2	19.9
		15	44.3	30.5
		14.8	48.5	31.4
		14.7	41.5	26
		15.2	41.1	25.1
		15.8	39.3	24
		15	38.3	22.7
		15.7	39	23.4
		14.8	40.1	23.9
		15.4	46.5	31.3
		20.4	38.7	24.5
		22.8	41.6	26.3
		25.3	36.4	20.5
		16.4	37	21.9
		25.3	39.6	25.8
		17	38.5	22.2
		16	36.9	21
		17.3	37.1	20.4
		24.8	39.6	22.7
		17.8	37.6	23.4
		15.8	31.9	18.5
		17.9	30.2	17.5
		15.6	30.3	15.4
		17.2	30.4	15.6
		16.8	30.2	15.9
		14.5	29.5	15.4
		13.2	31.6	17.3
		13	30.2	15.2
		12.8	30.6	15.7
		13.1	31.7	14.2
		12.7	31.5	14.4
		12.6	30.6	16.7
		13	31.9	15.3
		11.8	30.9	15.7
		12.9	31	17.6
		12.4	30.9	17.5
		12.9	31	16.4
		12.8	31.9	14.6
		13	36.7	24.6
		13.4	42.4	26.6
		12.8	25.9	11.3
		12.7	29.1	14.7
		13.2	38.8	24
		13.2	37.8	22.1
		13.7	37.1	22.3
		13.5	35.3	20.1
		13.7	36.8	22
		14.7	38.4	23.7
		14.1	37	22.3
		14.7	39.9	25.4
		13.4	36.5	22.7
		13.5	38.4	23.7
		13.4	39.6	24.5
		14.2	36.3	20.9
		13.6	35.8	20.2
		13.3	39	23
		13.6	34.2	18.9
		14.6	45.4	31.3
		17.2	42.4	22.4
		15.1	43.5	26
		15.1	41.8	24.2
		15.5	40.9	22.4
		14.9	43.5	25.1
		15.5	44	24.6
		15	40.9	22.6
		14.6	41.1	21
		14.4	47.4	28.8
		14.2	45.9	27.5
		15	42.3	21.9
		33.2	43.1	23.1
		33.1	44	24.7
		30.4	43.6	24.3
		18.6	39.8	21.8
		14.4	40.6	22.3
		17.1	38	16.5
		17	38.8	19.7
		18.1	39.7	23.1
		16.5	39.2	21.2
		17.2	38	22.3
		18	37.3	20.4
		17.6	37.5	20.7
		16.7	37.2	20.1
		18.4	39	20.4
		18.5	38.8	21.6
		17.3	38	20
		14.7	36.9	19.8
		17.6	36.3	18.5
		11.8	36.5	18.1
		12.2	36.3	18.1
		12.1	36.2	19.4
		11.9	47.8	29.6
		12.9	38.2	20.1
		11.3	37.7	21.9
		14.6	39	22.6
		14.1	38.6	22
		14.7	37.2	20.1
		12.4	37.4	19.9
		14.2	40.6	22.4
		14.5	41.4	26.3
		13.5	39.5	22.9
		14.9	39.6	20.2
		13.6	38.4	22.1
		11.6	38.6	20.1
		13.9	38.9	14.7
		13.8	37	17.3
		14.2	40	22.7
		13.8	37.8	22.2
		12.4	41.1	23.7
		13.3	43	24.4
		12.7	39.5	22.8
		13.5	41.4	24.9
		12.2	42.4	25.8
		12	38.1	22.3
		12.3	43.5	25.9
		13.3	39.5	22.4
		13.2	39.3	23.4
		30.1	39.3	22.8
		18.3	42.2	24.8
		15	38.7	21.7
		17.1	40.1	23.7
		15.9	41.5	24.1
		16.4	40.2	23.6
		16.7	38.8	21.6
		16.7	38.9	20.7
		28.7	39.6	23.2
		13.8	42.7	32.8
		15.5	45.8	33.3
		18.7	39.7	28.5
		16.5	39.2	24.4
		18.6	37.7	26.6
		18.3	36.9	26.2
		17.2	37.6	25.6
		34.5	37.4	25.7
		18.5	36.5	23.9
		21	38.7	25.5
		18.9	36	25
		15	36.6	25.5
		15.1	36.2	25.1
		19.5	35.9	23.1
		15	36.1	22.1
		14.9	35.6	24.9
		15.9	36.2	22.8
		15.7	37.5	24
		16.2	35.7	22.7
		17.1
		16.6
		15.9
		17.1
		15
		15.8
		15.6
		15.7
		15.5
		17.4
		15.6
		16
		15.1
		31.6
		31.7
		16.6
		15.8
		16.5
		15.6
		15.4
		18.2
		14.6
		14.6
		14.4
		17
		15.3
		14.3
		14.9
		15.4
		15.9
		16.9
		14.7
		14.6
		15.7
		16.9
		14.5
		15.1
		15.6
		16.7
		15.7
		16.8
		15.6
		15.2
		15.3
		15.2
		15.5
		16.6
		16.8
		15.5
		19.3
		20.2
		17
		17
		17.3
		16.6
		16.4
		16.6
		15.7
		16.7
		17.1
		16.4
		16.5
		16.7
		18.7
		16.3
		18.3
		15.4
		13.8
		17.1
		15.5
		16
		15.3
		15.6
		15.6
		16.2
		15.2
		14.2
		15.3
		15.9
		15.1
		13.8
		16.3
		15.9
		16.7
		16.9
		14.2
		35
		13.4
		12.7
		14.9
		14.8
		14.3
		14.1
		14.3
		15
		14.9
		17.5
		17.1
		13.9
		16.6
		15.2
		13.4
		13.4
		14.6
		17.3
		12.1
		13.2
		13.2
		12.3
		13.2
		19.5
		14.3
		14.7
		16.7
		15.8
		13.4
		14.6
		14.2
		14.4
		16.2
		14.6
		-6.4
		13.6
		15.5
		13.4
		16.3
		17.8
		16
		14.1
		15.6
		15.4
		16.2
		14.8
		15.7
		14.8
		15.2
		14.8
		14.7
		14.7
		14.5
		13.8
		14.7
		15.1
		15.4
		15.6
		16
		15.3
		14.1
		19.2
		17.7
		20
		17.5
		17.6
		18.5
		18.4
		19.4
		18.3
		18.9
		20.1
		18.6
		18.4
		20.4
		20
		19.3
		19.3
		18
		18.3
		21.5
		19.1
		16.6
		18
		15.7
		16.9
		16.8
		17.1
		18.6
		17.2
		18
		17.1
		17.8
		18.4
		18.2
		16.8
		18.2
		35
		18.1
		35
		15.8
		16.4
		16.6
		17.1
		17.5
		18.2
		15.1
		16.6
		19.4
		16.3
		18.5
		24.2
		19.7
		17.3
		15.6
		17.6
		17.4
		18.6
		16.7
		16.5
		16.6
		15.8
		17.6
		17.1
		15.9
		16.5
		17.4
		17
		16.4
		17.4
		16.6
		17.2
		18.2
		16.4
		9.9
		12.5
		11.2
		14.8
		11.1
		10.7
		12
		11.7
		12.6
		13.2
		11
		11.1
		11.1
		12.8
		14
		10.7
		13.4
		13.5
		13
