# Supplementary material for: Pyramidal tract neurons drive amplification of excitatory inputs to striatum through cholinergic interneurons
Source: Sci Adv. 2022 Feb 9;8(6):eabh4315. doi: 10.1126/sciadv.abh4315 (PMC8827762; doi:10.1126/sciadv.abh4315)
Supplement: Supplementary file 2 — CSV Data files [file sciadv.abh4315_csv_data_files.zip › FIG1N.csv]

IT 1st ampl (pA)	IT EPSC charge (pC x 10e3)	PT 1st ampl (pA)	PT EPSC charge (pC x 10e3)
367.9063	5.3116	15.7516	0.341
370.5378	5.4228	50.9383	4.184
379.3196	5.2782	43.5791	1.287
396.6953	5.7383	47.7353	1.265
393.1103	5.4073	46.8035	1.601
210.9808	2.7408	35.964	1.13
208.0508	2.6809	31.9209	1.777
232.4125	2.9605	35.6118	1.149
204.1078	2.5948	37.4495	2.114
204.0934	2.5099	28.3634	1.43
118.9771	1.3341	30.7113	1.687
124.3674	1.4514	138.8816	3.758
118.8235	1.4332	52.5571	2.689
120.5721	1.4277	62.5688	3.181
118.8478	1.455	81.0481	3.334
32.3802	0.4442	99.7362	3.82
35.6406	0.3861	101.0233	3.968
136.9412	2.276	103.2725	3.748
150.494	2.4469	108.4624	4.011
169.1115	2.8196	90.5485	3.111
171.5538	3.0735	108.0545	3.534
164.2867	2.7764	127.8533	3.737
70.1635	0.6095	25.7122	0.607
83.3335	0.9564	47.0503	1.467
42.8463	0.5308	33.1433	1.065
249.3704	2.6422	64.5699	1.725
3.0763	-0.0259	55.5685	1.341
104.8264	1.2005	106.9402	2.681
110.7928	1.5247	72.7098	1.512
267.3592	3.4455	92.8732	1.832
225.8641	2.89	101.9523	2.033
312.8947	4.1561	89.4457	1.991
288.5988	4.4333	83.0279	0.903
167.0775	1.665	92.5596	1.543
102.4367	0.9926	92.2566	1.63
59.7004	0.6274	144.4268	3.34
149.2566	1.3642	149.9353	2.725
222.8223	2.7419	142.2936	3.149
140.8167	1.9845	171.8643	2.915
224.5084	2.8963	170.0309	3.043
196.0186	2.5006	155.8346	3.523
268.3352	3.1144	168.498	3.943
8.422	0.1118	168.3298	3.535
143.1186	2.1385	105.0643	1.906
149.0658	2.4663	36.544	0.749
215.1028	4.0422	40.6583	0.691
324.3071	5.6423	33.0237	0.79
287.8514	5.052	51.6566	1.184
114.6392	1.9889	53.1662	0.94
77.9228	1.517	58.5661	1.841
160.6318	3.2611	81.9395	1.914
104.2586	2.2267	60.0918	1.645
79.7751	1.6568	63.5049	1.428
119.3679	2.6624	53.6168	1.246
101.7978	2.0803	49.6393	1.286
131.3565	2.8846	60.6552	1.477
105.2701	2.3755	59.4445	1.368
106.1119	2.3987	66.401	1.653
104.8838	2.4431	70.5391	2.134
158.3687	3.4928	46.7287	1.429
129.0074	2.9295	63.4291	1.327
107.2249	2.361	67.1116	1.308
90.9596	1.9809	32.689	0.821
116.3809	2.5666	62.6243	2.769
108.7161	2.5187	71.9088	2.81
106.719	2.3746	94.2373	2.939
130.991	1.5586	110.1958	3.195
176.537	2.1859	147.4221	3.823
174.6551	2.2583	134.2972	3.899
169.9076	2.3014	165.1323	4.313
160.9764	2.3919	158.2659	4.393
231.4612	3.5604	156.78	4.028
264.9718	4.1358	156.0756	4.115
244.5158	3.9614	150.0859	3.566
262.4688	3.8838	58.6571	1.074
259.3055	4.3292	76.137	1.143
34.7184	0.4408	52.4068	1.43
199.0506	2.7971	135.642	2.535
138.6421	2.2845	202.5997	3.364
151.0814	2.6552	217.5869	3.093
154.9847	2.5329	183.2405	3.091
178.1504	2.9958	182.3705	2.82
183.8725	2.8962	240.3294	3.884
160.6213	2.6017	187.5272	3.378
174.6029	2.7789	230.3292	3.577
117.1078	2.0227	248.0675	4.249
173.8096	2.9706	186.4492	3.888
118.05	2.0469	237.7722	4.611
114.944	1.8441	177.0498	4.284
147.7191	2.2919	211.7903	3.768
101.0686	1.7359	208.9113	3.999
85.1017	0.9898	184.1547	3.881
73.6593	0.9321	219.3452	4.114
245.8702	3.3601	246.7353	4.377
178.8138	2.6725	197.1203	3.388
244.4521	3.4583	189.7552	3.444
269.8511	4.118	209.1767	4.026
114.4994	1.483	183.4719	3.52
90.5291	1.2609	203.355	4.036
133.1534	1.7434	196.4732	3.676
132.3726	1.6659	169.7236	3.191
112.8591	1.4586	183.9948	3.748
80.8433	1.1225	180.9851	3.379
82.3409	1.2287	160.1308	3.704
90.3564	1.1982	202.3454	3.652
90.8776	1.1333	167.9446	3.344
105.4871	1.3114	217.9607	4.059
24.5827	0.2904	171.0019	3.785
211.479	3.3691	167.6775	3.763
140.8834	1.7074	176.2617	3.583
97.4225	1.545	180.294	3.459
138.0072	1.7325	201.9716	3.712
153.7681	2.0365	187.6637	3.823
205.3008	2.8433	174.9572	3.275
370.6609	6.393	179.0349	3.687
368.1913	6.0808	159.1893	3.842
382.9878	6.5392	184.9894	3.434
340.2457	5.982	164.7323	3.473
331.8689	5.355	145.8899	3.362
204.9328	3.3476	136.9542	3.148
254.9229	4.3031	135.6524	3.305
225.5956	3.7746	187.5836	3.657
267.1332	5.3613	167.2323	3.631
214.8723	3.3869	165.4312	3.434
237.3617	3.8599	165.5631	3.06
386.3275	6.8528	152.8332	3.233
170.812	3.3764	176.0636	3.08
146.0729	2.7671	171.1438	7.088
224.1889	4.6064	239.8005	6.374
257.2851	5.3319	235.7927	6.155
304.3463	5.9914	233.7889	6.607
211.8078	4.2986	239.1895	6.015
189.7096	3.9339	240.9119	6.396
162.5085	3.1582	231.79	5.854
194.2857	4.1349	206.3628	5.683
167.4978	3.1527	209.6673	5.214
93.27	1.5236	187.9181	4.25
44.5366	1.0616	164.3418	4.583
150.3573	2.6447	181.7119	4.901
120.8082	2.3829	192.06	5.045
104.5541	1.9823	202.1219	5.308
129.2763	2.1522	180.1136	5.264
124.3737	2.1873	199.5066	5.562
113.064	2.1875	190.5524	4.803
184.5948	3.1658	193.1552	5.454
147.8076	3.0538	159.9734	4.727
188.1183	3.2636	195.3738	5.302
152.8465	2.5914	162.2557	4.988
135.3642	2.4245	199.443	5.018
21.6543	0.2906	213.7091	5.953
178.5222	2.3949	179.6149	5.484
164.4553	2.2589	161.9157	4.895
211.1489	2.887	201.3611	5.291
183.4117	2.6472	201.168	5.336
201.5612	3.1003	182.5913	5.015
40.2167	0.614	214.8091	5.031
23.2925	0.2962	203.7592	4.86
200.7843	2.6715	153.4087	2.097
237.4364	3.6863	138.0583	2.124
347.4848	5.4347	111.7296	1.684
179.9288	2.6728	115.5774	1.624
223.2772	2.8946	134.0003	2.029
276.3256	3.2531	119.6573	1.903
224.2505	2.8739	111.4326	1.607
213.2018	2.2836	132.2016	2.005
277.8057	2.9298	122.8453	1.808
338.8881	4.6631	130.4489	1.94
377.7504	4.9464	127.8306	3.983
128.4976	2.1141	125.581	4.04
138.4946	2.2029	137.7108	3.411
254.4592	3.9313	140.6283	3.957
372.5995	5.963	160.6373	3.872
343.6753	5.1131	121.8109	3.582
295.671	4.0311	135.988	3.368
230.0403	3.6604	147.7204	3.257
165.4243	2.6393	146.3004	4.061
175.0906	2.3332	150.0531	3.713
179.8117	2.4737	132.3377	3.228
195.5811	2.0859	143.8326	4.109
114.499	1.493	161.0851	4.19
239.3565	3.1704	154.9293	3.673
110.9732	1.9224	145.8052	3.672
158.8952	2.3541	209.3679	4.303
181.4739	2.4908	260.8834	6.465
190.1682	2.4917	338.7493	7.071
211.0477	2.8919	289.8916	6.292
165.324	2.4365	337.9412	6.363
231.226	2.997	361.506	6.239
181.2247	2.8294	313.6636	6.039
182.0324	3.0609	315.9828	6.794
287.1147	3.55	350.2802	7.038
233.779	2.9448	337.9051	7.279
249.065	3.7735	309.6156	6.793
144.7753	2.0781	299.7001	7.088
143.3798	2.0187	292.7235	7.326
151.0734	1.8491	283.8228	5.747
210.3309	2.7446	299.6451	7.084
181.5706	2.3266	237.494	2.843
63.9967	0.8156	231.2555	2.621
64.5789	0.7943	213.5126	2.552
64.674	0.7656	198.3884	2.333
80.6691	0.9666	240.4708	3.381
65.8495	0.7289	220.9471	5.209
44.6072	0.5627	219.328	4.616
39.366	0.5957	270.7134	4.341
65.3522	0.8676	249.2736	3.702
49.0161	0.7287	268.616	4.684
39.4815	0.6062	223.5859	2.922
151.2551	2.1805	237.7345	4.455
153.5435	2.496	210.5392	2.912
220.3292	3.1269	232.3305	3.591
166.6039	2.459	220.3003	3.975
108.7363	1.9067	233.3034	3.181
8.0819	0.0984	264.8563	3.11
5.995	0.2686	243.41	3.772
149.9814	2.2138	243.4549	3.154
165.175	2.8278	194.1984	3.546
177.5696	2.8529	160.5704	2.903
145.6311	2.1529	170.6267	1.976
181.8095	2.8355	153.8831	1.737
219.849	3.4277	178.5421	3.169
229.6389	3.6677	126.9948	1.825
165.1298	2.4308	190.0691	3.374
201.3792	3.2111	189.6338	2.888
172.6927	2.7263	177.6226	5.714
179.4129	2.8598	185.5207	4.365
180.1249	2.3997	163.7365	3.456
195.2701	3.0392	239.1837	3.811
134.7331	1.8987	190.5025	4.529
191.383	2.838	188.3425	3.854
157.8662	2.1451	181.2817	3.115
161.8954	2.2562	205.451	3.179
90.4537	1.2098	168.5594	3.14
124.3002	1.6787	182.1734	3.428
172.1239	2.5431	169.417	2.929
114.0743	1.8953	175.0151	3.912
180.8777	2.5218	207.0807	3.537
108.7497	1.568	166.3292	2.643
14.7534	0.33	7.9323	0.438
119.6376	2.4862	130.2582	2.301
117.042	2.4619	50.0772	1.706
122.8725	1.5951	47.1014	2.034
107.2759	1.8803	61.0199	2.484
134.6086	2.4868	90.5767	2.905
8.256	0.4592	56.3976	1.9
65.4064	1.013	72.2559	3.09
26.6751	0.3766	72.175	1.49
109.1586	1.7218	52.2334	2.058
106.6217	1.5751	69.7565	2.137
112.8475	1.8036	30.4288	0.465
75.424	1.2839	25.124	0.281
115.1864	1.7326	27.9941	0.298
257.4005	4.4677	38.6355	0.987
245.9103	4.3775	45.2555	0.897
274.6324	4.4794	31.3639	0.594
248.9349	4.6282	25.7322	0.678
203.3532	3.6137	49.464	0.763
368.0048	7.7338	16.3791	0.458
336.5202	6.5824	44.3989	0.464
255.2422	6.2013	52.0642	0.742
251.899	5.4181	27.0508	0.528
331.7076	7.2311	41.583	0.683
115.619	1.7336	40.9424	0.641
118.1885	1.5329	42.082	1.178
103.82	1.4555	58.7254	0.645
115.7448	1.5646	33.3666	0.818
116.6507	1.7699	43.8272	0.671
99.4124	1.3196	60.0812	0.916
107.851	1.5516	56.6758	0.72
17.2348	0.0856	39.8986	1.412
190.5532	2.4056	41.4842	0.663
103.226	1.4487	32.0501	0.936
258.7153	3.5586	10.7262	0.442
262.7416	3.2853	25.827	0.612
290.8707	4.4282	35.8812	1.062
275.0109	4.26	49.7185	1.263
293.3868	4.1235	55.0245	1.348
295.6454	3.9173	51.7246	1.083
244.4605	4.128	53.035	1.475
196.9108	3.2009	51.2682	1.35
269.4412	5.22	38.7309	1.267
173.6148	2.9838	9.6541	0.196
223.1177	3.797	6.1966	0.096
269.3739	5.0251	37.6715	1.042
312.2362	5.698	42.8526	0.914
265.2666	4.8006	28.8128	0.778
299.1938	5.0653	20.5092	0.466
58.3944	1.0218	25.4625	0.717
73.3488	1.2205	17.583	0.477
13.1471	0.1328	22.352	0.523
5.4498	0.0114	23.1925	0.6
272.9913	4.9371	26.8954	0.777
147.2967	2.989	40.7776	0.963
213.9717	3.3581	24.2787	0.675
179.087	3.1857	38.647	0.772
182.0718	3.0581	51.8886	0.966
193.0454	3.6365	19.1859	0.414
51.9129	0.8471	40.0081	0.949
99.7365	1.6819	34.0812	0.8
99.1939	1.5081	40.5604	1.055
116.7373	1.9438	28.9559	0.754
74.2225	1.3539	31.4956	0.722
98.7707	1.8013	29.0419	0.641
21.3216	0.3417	21.2782	0.623
218.3487	2.8169	28.6098	0.543
177.4767	2.4583	22.9147	0.663
163.6563	2.5727	34.2785	0.58
169.877	2.3316	22.444	0.634
182.8039	2.2355	32.0634	0.641
157.5181	2.3417	17.3557	0.481
181.7721	2.4128	97.4337	1.333
152.4328	1.7237	70.5093	1.34
150.6369	2.0815	93.6774	1.29
156.6425	2.1714	133.0817	3.456
149.7655	1.6014	242.8382	4.197
146.1156	2.0077	242.5306	5.101
149.8052	2.1596	210.0445	4.677
158.4712	2.0863	196.1509	3.518
213.363	2.7579	268.8881	4.145
156.6709	2.3486	249.1637	3.856
158.7064	2.8942	274.6041	3.528
144.7971	2.6221	254.3922	3.982
207.7401	3.871	264.6145	4.651
292.2202	5.9333	180.9062	3.518
281.2613	5.8545	204.6403	3.309
370.2597	6.8434	236.8033	3.299
152.4319	3.2077	233.4124	3.771
157.3776	3.4801	266.8823	3.931
180.4847	3.776	248.4606	3.652
136.748	3.3652	297.0223	4.461
208.499	4.0766	217.3226	2.851
210.4978	3.8582	236.3617	3.678
138.7173	2.8517	21.653	0.714
127.2892	2.7294	24.046	0.447
145.9463	3.1169	73.2775	0.981
201.6531	3.8231	54.4792	0.772
175.9595	3.1551	49.5116	0.727
156.2066	2.5695	52.5698	0.711
99.8324	2.092	57.5426	0.918
145.5516	2.3931	64.0687	1.483
123.3517	1.9668	81.8562	1.433
169.3845	2.8496	84.4825	1.974
68.9381	1.1756	103.2524	1.716
114.443	1.4195	68.072	1.424
71.5325	1.216	100.7572	1.744
64.6252	1.2055	99.073	1.429
158.8488	2.0913	68.7578	1.105
329.9282	4.9444	79.5828	1.336
380.1058	4.8781	98.0701	1.414
322.1574	4.8628	69.9697	1.172
273.3416	4.0079	58.6516	0.941
389.7557	5.0536	73.3088	1.29
393.0589	5.7424	98.5521	1.65
304.0166	4.825	99.3267	1.517
264.32	4.1197	101.517	1.736
296.4332	3.9975	87.5425	1.337
380.0908	4.8631	78.9862	1.124
234.2511	3.6507	77.9916	1.229
279.241	4.0461	73.0248	1.058
208.7111	3.1812	70.0102	1.129
212.2046	2.8264	68.9159	1.08
14.0825	0.2352	63.2836	1.115
105.0874	2.0755	54.52	0.783
218.5128	4.7607	59.4875	0.899
262.578	6.0078	43.563	1.352
212.6638	4.9797	45.0823	1.167
265.0398	5.7806	89.0594	2.705
258.8872	4.8849	85.4717	2.606
255.5116	4.9897	85.6572	2.702
205.985	4.331	88.3201	2.483
231.261	4.8502	112.485	2.759
221.3231	4.3189	127.0642	3.376
175.0262	3.6167	101.6213	2.81
113.8929	1.9889	99.099	2.911
384.0963	5.9978	110.9457	2.943
369.2505	6.4731	131.7948	3.304
189.0037	3.5748	112.1454	2.783
228.3828	4.0266	106.5918	2.558
269.3003	4.7648	110.7549	2.586
317.6389	5.3837	97.8977	2.801
284.4945	4.8119	96.3401	2.675
264.7557	4.6602	65.8344	1.751
360.2572	5.8428	90.252	1.978
297.2672	5.0167	61.1103	1.36
397.5436	6.5973	69.1305	1.632
388.8761	6.2177	56.5887	1.363
328.146	6.3111	48.4042	1.602
279.2979	4.8859	48.7189	1.395
119.3991	1.728	58.3942	1.542
256.3555	3.9094	44.424	1.201
137.6797	2.0164	70.0758	1.572
239.7924	3.7196	62.4105	1.461
242.9569	3.3798	54.5239	1.286
313.3542	4.8171	58.3278	0.881
228.8991	3.3436	17.5574	1.76
288.855	4.4389	27.3295	1.997
244.7107	3.4769	29.7392	1.63
271.0123	3.8275	38.8786	2.35
292.9806	3.923	58.1635	3.313
206.0134	2.9699	36.3985	3.193
258.1691	3.2772	47.132	3.345
236.7944	3.414	47.2199	3.872
251.5681	3.564	64.7406	4.254
152.8118	2.0302	56.4731	3.784
233.8554	3.332	48.469	3.67
257.3948	3.4596	53.9399	3.806
202.7629	2.8004	68.7295	4.115
95.651	0.9295	60.208	3.77
57.0206	0.5331	74.9255	4.031
229.8555	3.5656	54.3686	4.036
229.0318	3.1112	169.7708	3.755
340.7599	4.168	64.5032	3.843
282.4931	4.0312	61.5347	2.887
193.8033	2.3767	64.918	3.578
205.0804	2.6322	56.6903	3.396
200.1972	2.619	71.0336	3.168
261.2452	3.6406	93.4597	1.677
368.4409	4.4688	62.5588	1.261
312.2065	3.4604	65.4567	1.612
252.1335	3.2229	72.6253	1.325
302.9284	3.5677	89.2617	1.846
236.5847	3.2119	73.2849	1.995
179.687	2.586	73.601	1.559
		81.9028	1.809
		80.9085	1.817
		77.6875	2.008
		81.1746	1.708
		88.097	1.838
		75.1388	1.959
		96.2397	1.806
		84.4207	1.889
		57.6495	1.162
		70.3791	1.539
		66.8124	1.801
		91.2924	2.192
		73.1132	1.46
		62.1795	1.45
		77.3569	1.405
		68.8788	1.247
		19.253	0.37
		56.0127	0.775
		68.8703	0.932
		83.572	1.346
		126.9599	1.563
		106.6162	1.879
		118.5256	1.983
		123.1506	2.279
		146.5659	2.285
		152.7598	2.351
		123.2635	2.11
		133.5756	2.306
		170.3955	2.439
		135.154	2.507
		122.9827	2.116
		131.7963	2.272
		123.5358	2.711
		133.3266	2.335
		117.1433	2.115
		144.3045	2.319
		126.0118	2.247
		116.5184	2.318
		125.1884	2.612
		149.8601	2.551
		113.9403	2.802
		106.4859	1.932
		98.0182	1.993
		114.9255	2.087
		108.1317	1.759
		38.4793	1.144
		53.8835	1.551
		46.525	1.042
		19.5639	0.908
		38.5764	1.006
		38.158	0.968
		51.6072	1.101
		42.5163	0.821
		28.3807	1.337
		65.4758	1.292
		50.9261	0.876
		14.5674	1.658
		50.4386	0.971
		45.8358	1.107
		11.211	1.007
		47.2213	1.12
		47.5326	0.928
		50.0827	0.588
		12.5835	0.85
		66.4551	1.137
		75.6068	1.271
		77.2558	1.722
		128.0783	2.833
		101.3569	1.907
		121.3215	2.061
		83.8707	2.267
		95.8359	1.873
		110.4164	2.264
		98.699	1.978
		109.8498	2.235
		122.3231	2.897
		110.8603	2.149
		82.1757	1.865
		65.2981	1.788
		92.5437	2.092
		128.9253	3.071
		179.5048	3.739
		248.2328	4.924
		237.9245	5.024
		248.2668	5.44
		209.2685	4.77
		266.3787	6.331
		287.8	6.547
		282.087	6.342
		276.2627	6.064
		284.737	5.651
		299.875	6.439
		291.9035	5.963
		36.2125	1.669
		37.9928	1.381
		54.0474	1.926
		58.6824	2.128
		54.3121	2.159
		60.6469	2.222
		79.7349	2.544
		69.9754	2.593
		82.7054	2.355
		73.5457	2.535
		68.8745	2.787
		92.6643	2.856
		98.9905	2.965
		103.3748	2.641
		238.659	5.943
		312.6019	8.737
		168.3976	4.098
		175.9226	4.161
		172.9448	4.224
		166.1043	3.87
		172.032	4.594
		171.029	4.11
		292.8399	7.094
		269.44	6.636
		281.7086	6.485
		276.7227	7.063
		315.2625	9.293
		325.3575	9.507
		318.4987	9.328
		302.7124	8.883
		325.5209	9.085
		102.4315	1.877
		95.6347	1.921
		95.2269	1.832
		94.7286	1.849
		119.072	2.406
		118.9938	2.581
		126.128	2.444
		122.7369	2.411
		124.2029	2.378
		202.2719	5.128
		183.427	4.398
		184.6535	4.449
		198.4483	4.868
		203.6555	4.801
		370.6427	11.794
		136.4246	2.642
		166.3752	4.398
		162.8361	3.158
		163.0042	3.278
		155.7679	3.871
		166.2791	3.224
		161.4868	3.2
		151.9167	3.085
		221.4877	5.648
		192.0641	4.536
		189.1576	4.762
		191.6513	4.519
		194.4299	4.661
		201.3018	4.629
		169.8343	3.326
		182.4678	3.439
		185.2044	3.767
		183.2041	3.695
		231.3106	5.157
		228.0349	5.252
		258.7826	3.77
		257.4582	4.251
		349.8035	6.917
		357.1821	7.776
		275.6792	4.87
		275.8062	4.7
		309.1022	6.893
		322.9371	7.285
		317.2808	7.58
		316.6276	6.761
		322.4488	7.402
		318.9744	7.562
		311.1612	7.548
		272.183	5.319
		267.6365	4.974
		270.7205	5.103
		262.3179	5.386
		265.4314	5.295
		75.0118	3.989
		66.907	2.107
		106.6452	3.495
		128.0163	4.425
		184.971	4.76
		138.8175	4.659
		148.4325	4.321
		152.859	4.553
		119.7296	4.256
		153.3596	4.679
		134.9076	3.884
		157.3472	4.032
		137.5248	4.003
		160.0219	4.249
		149.3884	4.005
		139.7065	3.972
		154.3221	4.044
		157.4221	3.971
		128.4592	3.456
		142.5864	3.325
		64.3347	4.169
		64.2679	3.146
		78.2171	3.275
		82.0047	3.273
		88.9324	3.279
		81.6616	3.318
		89.0577	3.323
		85.7338	3.17
		84.48	3.143
		92.3155	3.133
		89.1655	3.293
		95.6793	3.271
		90.5026	2.919
		127.6786	3.308
		48.9496	1.328
		22.0662	2.409
		27.9713	2.5
		104.2731	2.652
		85.2366	2.038
		18.3379	1.779
		20.8799	1.79
		29.7288	2.085
		98.261	2.602
		14.7767	1.495
		28.5512	1.793
		46.9311	1.217
		44.6619	2.07
		11.6492	0.976
		43.3425	1.499
		27.0318	1.35
		46.3225	1.269
		25.1291	1.835
		62.1729	2.18
		84.0596	2.471
		60.8742	2.789
		55.1825	2.75
		55.1371	1.321
		57.6799	2.268
		62.1538	2.613
		74.797	3.12
		60.9363	2.527
		58.5929	2.195
		64.5974	2.43
		89.6613	1.377
		57.102	1.054
		113.9734	1.848
		49.4198	0.876
		77.993	1.749
		82.5639	1.816
		130.4992	2.333
		95.1841	2.01
		66.8894	1.54
		107.3537	1.937
		82.0629	1.876
		125.523	2.311
		122.1071	2.288
		116.5981	1.82
		127.5711	1.795
		92.7318	1.779
		92.6052	1.584
		107.3079	1.604
		105.9059	1.346
		123.9134	1.629
		117.9899	2.203
		108.295	1.534
		165.7774	2.301
		113.2087	1.896
		88.0896	1.275
		132.0982	2.406
		135.3916	1.939
		117.5297	1.824
		165.6267	2.511
		113.3489	1.903
		34.6302	0.521
		49.1538	0.698
		50.817	0.817
		56.1493	0.968
		42.8552	0.946
		60.2659	1.034
		101.2946	1.528
		68.2759	1.117
		41.1627	0.664
		106.337	1.718
		111.974	1.701
		103.1387	1.448
		90.2172	1.47
		80.555	1.207
		68.594	1.085
		95.0106	1.537
		136.644	2.023
		125.443	2.05
		121.4315	1.952
		120.6973	1.996
		176.5087	3.569
		35.6337	2.434
		35.5522	2.437
		67.4751	3.067
		70.0717	3.175
		63.6912	2.975
		78.3106	3.168
		69.5748	3.233
		68.3706	2.778
		76.6276	2.893
		88.874	3.467
		117.883	4.116
		123.6029	4.006
		108.9305	4.038
		97.8144	3.476
		89.1137	3.36
		103.5059	3.565
		112.0251	3.541
		105.7551	3.328
		145.4779	3.034
		100.4785	1.842
		121.219	2.572
		299.984	4.998
		313.8273	5.939
		191.8063	2.618
		82.2993	0.901
		300.4352	5.282
		315.7352	5.509
		33.5713	0.304
		203.1447	2.417
		193.711	2.577
		191.6059	2.404
		391.423	7.766
		380.3035	7.339
		387.4026	6.567
		360.8033	6.465
		370.447	6.702
		178.8134	4.158
		216.6771	5.506
		172.4305	4.772
		80.1259	1.783
		62.508	1.486
		36.7775	0.861
		15.9696	0.382
		329.6513	4.083
		45.4963	2.148
		58.3612	1.447
		121.1622	2.925
		138.344	3.478
		124.3125	3.222
		149.2165	4.023
		163.9112	3.734
		158.1955	3.826
		123.3628	3.511
		145.8704	3.735
		145.3056	3.903
		145.7527	3.826
		135.2259	3.63
		125.5699	3.077
		75.7745	2.16
		98.6745	2.294
		17.6299	1.084
		37.4464	1.125
		27.6024	1.259
		58.2199	1.766
		45.0493	1.047
		44.0934	1.469
		62.2646	1.531
		65.1992	2.049
		52.2875	1.361
		65.5154	1.843
		49.7165	1.504
		46.6438	1.415
		41.0416	1.349
		52.285	1.632
		59.9199	1.532
		53.2757	1.389
		61.109	1.654
		51.5219	1.499
		64.2503	1.805
		60.5623	1.514
		49.2154	1.315
		48.9442	1.301
		42.1606	1.283
		48.9188	1.236
		22.0668	1.609
		25.346	1.934
		30.9463	1.292
		29.9139	1.343
		30.4492	1.915
		31.4551	1.536
		25.5298	1.178
		39.5219	1.385
		40.6391	1.87
		34.1477	1.24
		30.4092	0.871
		25.873	0.784
		46.0948	1.351
		47.0096	1.262
		114.0854	2.237
		81.8103	1.493
		35.3477	0.66
		38.1365	0.469
		18.0306	-0.623
		61.6128	0.934
		57.4841	0.876
		166.3484	5.193
		160.3237	4.443
		203.0907	5.1
		200.8094	4.739
		179.1915	4.398
		211.007	4.909
		218.9343	4.996
		246.2154	4.804
		191.1351	4.025
		174.1326	3.447
		50.0973	2.186
		68.7582	2.455
		73.7002	2.695
		107.4406	3.169
		85.0349	2.459
		102.5266	2.96
		58.6299	1.911
		80.1523	2.474
		100.0752	2.163
		34.2492	3.366
		44.7979	2.29
		121.6466	3.118
		56.1165	3.215
		49.5386	2.717
		58.9515	3.395
		77.3848	4.724
		62.9563	3.207
		88.1577	3.925
		58.4658	2.693
		75.3702	3.133
		65.7154	2.653
		40.9687	1.969
		71.3114	2.668
		52.0754	1.561
		66.9527	1.447
		117.9551	2.756
		97.9783	2.206
		122.7312	2.668
		130.2515	2.272
		40.439	3.306
		119.7667	2.542
		141.8071	2.855
		138.0388	3.171
		34.6394	3.205
		135.5428	2.794
		32.61	3.103
		41.4308	3.015
		134.4226	2.778
		134.6367	2.572
		31.6416	2.588
		28.3474	2.363
		23.1815	1.341
		38.0927	1.304
		123.3245	3.517
		18.0082	1.891
		18.6521	1.842
		30.5723	2.394
		45.122	2.793
		53.9246	3.171
		72.9426	3.48
		95.8586	4.032
		126.4927	4.524
		94.3377	4.236
		104.3044	4.552
		109.8455	4.683
		114.3737	4.554
		91.8509	3.945
		89.0659	3.753
		90.0156	3.594
		75.7349	3.145
		58.0748	3.434
		54.5882	2.494
		59.1434	2.74
		80.8683	3.29
		111.5174	4.051
		123.2502	4.362
		145.1881	4.855
		146.4844	4.89
		177.167	5.59
		162.2832	5.195
		205.3038	6.035
		210.9686	6.113
		185.8712	5.489
		96.0383	3.657
		89.8891	3.179
		141.2555	4.02
		158.4723	2.55
		157.0506	3.126
		131.3519	3.409
		179.1816	5.241
		200.0039	5.093
		222.0475	5.095
		197.7834	5.568
		185.2245	5.212
		64.0777	3.178
		49.7125	1.627
		66.7479	3.193
		72.8453	3.951
		120.8914	4.398
		136.6599	4.321
		139.8777	4.314
		109.7066	3.838
		132.3052	4.029
		115.552	3.645
		147.7021	4.06
		140.0756	3.775
		161.9361	4.319
		138.4862	3.962
		119.7553	3.87
		130.9598	3.216
		80.0032	1.695
		83.3382	1.64
		110.0653	2.844
		124.4893	2.542
		116.9942	2.62
		175.9439	3.197
		160.5059	3.179
		184.3175	3.552
		156.8332	3.383
		169.0327	3.49
		174.3001	3.263
		152.8642	2.939
		156.4245	2.883
		0.2884	-0.278
		15.9533	0.769
		23.622	1.082
		29.2172	1.035
		26.7588	1.135
		34.1563	1.091
		35.2494	1.155
		30.7306	1.007
		38.0701	1.517
		30.1404	1.208
		32.217	1.087
		40.2178	1.367
		28.3043	1.235
		27.1758	1.032
		30.5527	0.992
		18.5411	2.339
		35.4491	2.09
		48.4567	3.292
		69.5065	3.512
		66.322	3.81
		88.9271	3.713
		76.8681	3.911
		108.5285	3.793
		87.5315	3.59
		96.34	3.748
		105.9209	3.625
		127.57	3.784
		96.1178	3.815
		110.1559	3.968
		147.5552	4.152
		117.216	3.548
		106.2862	3.896
		31.5425	0.957
		32.699	1.193
		99.9685	2.379
		88.3045	2.117
		115.8192	2.677
		97.0801	2.723
		87.0355	2.657
		73.1435	2.212
		140.981	2.501
		142.8904	3.066
		123.039	3.116
		96.3461	2.848
		141.1912	3.172
		119.8601	2.496
		54.3427	5.841
		58.3397	3.892
		70.8669	4.447
		124.6075	5.848
		109.8993	5.839
		154.1766	6.568
		170.3118	7.327
		175.3059	7.546
		166.0691	7.49
		194.0634	7.386
		182.0385	7.505
		189.6437	7.212
		174.2308	7.095
		195.9423	3.3
		134.4805	2.511
		134.9383	2.659
		85.1273	4.104
		71.4144	3.629
		120.9238	4.868
		115.2482	4.871
		99.3328	4.757
		103.6256	4.618
		135.8643	4.981
		140.874	5.463
		106.8699	4.495
		111.7035	4.83
		110.5946	4.355
		93.5362	4.145
		87.8977	3.861
		84.3793	3.924
		86.3323	3.448
		60.8015	3.132
		79.5766	2.757
		77.3376	2.787
		95.0618	3.042
		123.6537	4.045
		144.4576	4.442
		119.7345	4.033
		145.0583	4.651
		152.3706	4.624
		153.6292	4.548
		140.4409	4.208
		132.3438	4.209
		171.5959	4.939
		142.5601	4.111
		137.2809	3.797
		96.6781	1.628
		122.3681	2.449
		118.7406	2.676
		137.7453	2.954
		153.7385	3.451
		213.7892	4.259
		233.2809	4.677
		257.7219	4.931
		248.5609	5.514
		283.079	6.305
		295.0703	6.67
		251.48	4.885
		279.6131	5.646
		237.7247	5.015
		143.2156	2.765
		32.7031	2.483
		28.0458	2.574
		29.1655	2.25
		53.0575	2.709
		34.7443	2.337
		31.0038	2.54
		36.7162	2.386
		96.6	2.116
		40.5008	2.672
		71.531	3.724
		45.2477	2.365
		19.3778	1.55
		22.6209	1.426
		19.8417	1.295
		16.9384	0.972
		39.106	1.216
		16.694	1.046
		16.8949	0.899
		14.6799	0.704
		72.2698	1.856
		56.8578	1.66
		65.403	2.361
		162.7482	3.625
		147.718	2.989
		186.9662	3.97
		159.3335	3.324
		135.2847	2.704
		116.6232	2.659
		164.3012	3.458
		97.8123	2.291
		88.4996	2.141
		301.9701	5.254
		304.4895	5.439
		352.0998	5.572
		329.6568	5.437
		297.0755	5.392
		235.1284	5.005
		289.8638	4.872
		280.3788	4.728
		281.4735	4.389
		203.1818	4.822
		152.303	3.372
		51.5334	4.148
		66.2763	4.835
		79.9455	4.469
		95.6688	4.992
		71.4762	4.96
		68.9405	4.807
		75.0274	4.569
		73.5412	4.467
		74.9777	4.368
		65.1475	4.248
		67.5582	4.322
		85.9755	4.458
		75.0319	4.499
		69.181	4.401
		95.742	5.059
		101.8162	5.059
		101.5903	4.712
		40.3897	0.66
		43.0097	1.424
		43.6872	1.356
		58.5407	1.735
		137.5305	3.103
		144.0929	3.43
		162.5599	3.601
		162.3186	3.807
		186.7335	4.259
		200.7625	4.781
		250.1178	5.064
		206.1983	4.424
		284.4153	5.683
		348.4206	6.381
		383.955	7.993
		360.3924	8.633
		375.2024	6.856
		42.1322	2.54
		34.3194	2.229
		91.6562	3.724
		177.9593	5.343
		171.4215	5.506
		229.6485	6.154
		205.958	5.988
		201.3706	5.832
		249.8228	6.882
		223.9188	6.345
		232.7234	6.504
		229.8204	6.327
		229.9464	6.121
		182.6261	5.456
		133.121	4.025
		125.6708	3.622
		109.1969	3.221
		33.3147	0.6
		50.603	1.249
		64.5544	1.513
		104.4833	2.099
		97.6612	2.413
		129.2535	2.879
		103.9792	2.914
		165.9618	3.102
		152.2977	3.439
		163.8564	3.461
		182.854	3.703
		188.1746	3.777
		143.6384	3.366
		162.5691	3.47
		113.0319	2.572
		155.4391	3.694
		168.7081	3.377
		150.2535	3.464
		126.8425	2.784
		29.2673	2.046
		43.3121	1.259
		42.1993	2.139
		41.5773	1.964
		139.5719	3.494
		178.1618	4.191
		163.9867	4.094
		234.5569	5.634
		214.95	4.619
		197.4758	4.34
		209.4364	4.628
		180.8023	4.539
		179.7652	4.58
		134.8834	4.083
		190.2035	4.055
		108.9925	3.294
		107.8153	3.704
		109.0661	3.529
		171.3849	3.679
		114.631	3.274
		42.1987	0.299
		45.5687	0.438
		49.8044	1.502
		86.2198	1.032
		113.2064	2.847
		116.2074	1.838
		120.4005	1.725
		63.6206	1.131
		141.7234	2.608
		147.8707	2.45
		118.9089	1.833
		111.0111	1.424
		104.6717	2.206
		90.8471	1.378
		91.7535	1.648
		80.3707	0.772
		4.9146	-0.008
		90.2601	1.369
		118.4485	1.302
		106.0385	1.68
		97.508	1.374
		153.7809	2.291
		120.4232	1.771
		81.4884	1.004
		96.2448	1.389
		107.7337	1.762
		69.2278	1.047
		55.2056	2.034
		62.889	1.854
		79.3505	2.172
		86.529	3.04
		110.4108	2.649
		113.1705	2.637
		118.9076	2.481
		87.2125	2.196
		102.0115	2.088
		110.3877	3.475
		87.9388	2.405
		112.8936	2.596
		113.6891	3.284
		118.8974	2.865
		93.4674	3.087
		82.1452	2.128
		22.882	0.603
		55.557	0.934
		78.0415	2.284
		75.9406	2.322
		102.9491	2.262
		87.9866	2.657
		80.8944	1.731
		79.9751	1.866
		64.4353	1.687
		77.2566	1.586
		71.8709	1.871
		78.8406	1.67
		69.2443	1.572
		40.6547	1.34
		49.729	1.121
		45.6837	0.95
		20.9889	0.865
		38.97	2.573
		26.4767	1.538
		62.8935	2.451
		40.7149	1.908
		45.8756	1.881
		64.8532	2.534
		74.6671	2.36
		89.7064	3.053
		75.311	2.416
		66.7856	2.469
		57.0009	2.214
		67.1435	2.418
		64.754	2.611
		66.4837	2.497
		67.9645	2.938
		65.3634	2.611
		64.8197	2.68
		81.1132	2.541
		7.6675	0.63
		216.4552	4.784
		28.4456	2.906
		153.9312	3.363
		56.8229	3.375
		48.068	2.925
		46.2985	3.2
		46.8357	3.807
		45.3768	2.612
		65.4804	2.75
		36.116	2.527
		54.3942	3.811
		40.6969	2.31
		31.0176	2.403
		58.8309	2.649
		70.8069	3.831
		95.1387	4.353
		69.2495	2.55
		61.5772	3.023
		19.2127	0.334
		38.1549	1.176
		27.8451	0.978
		95.3483	2.809
		205.3132	4.724
		273.7898	4.965
		183.6318	4.034
		240.3649	3.67
		238.1983	5.155
		201.737	4.818
		296.8477	4.556
		269.0918	5.111
		291.5902	7.549
		277.6137	5.448
		338.6757	7.506
		288.9147	6.134
		237.9922	6.334
		273.3802	6.548
		282.9694	5.578
		46.0523	2.237
		28.0499	1.32
		72.6775	3.698
		30.741	3.37
		216.4477	5.448
		234.1093	6.345
		156.2273	5.463
		223.0534	6.665
		254.7303	6.53
		193.7321	5.396
		231.8409	6.922
		202.8285	6.463
		245.2323	6.548
		232.3976	6.332
		222.5924	7.115
		229.4313	6.338
		241.4932	6.993
		225.8805	6.574
		227.0785	5.928
