# Supplementary material for: Pyramidal tract neurons drive amplification of excitatory inputs to striatum through cholinergic interneurons
Source: Sci Adv. 2022 Feb 9;8(6):eabh4315. doi: 10.1126/sciadv.abh4315 (PMC8827762; doi:10.1126/sciadv.abh4315)
Supplement: Supplementary file 2 — CSV Data files [file sciadv.abh4315_csv_data_files.zip › FIG1O.csv]

IT 1st ampl (pA)	IT EPSC charge (pC x 10e3)	PT 1st ampl (pA)	PT EPSC charge (pC x 10e3)
119.5851	1.4203	44.205	1.8934
156.3689	2.6785	61.7453	3.3563
64.9299	0.6989	60.489	1.6559
117.0099	1.1623	155.3772	3.0344
118.5462	2.6661	54.9329	1.4059
181.7198	2.5396	136.4487	3.9245
158.6292	2.654	165.3914	3.2877
108.2647	1.4503	184.3959	3.3431
238.3458	4.1372	45.8076	0.8455
130.0074	2.335	24.4819	0.6384
187.0542	2.6577	223.286	3.5657
240.7527	2.847	73.2644	1.2306
186.2377	2.6385	109.2997	2.9599
64.6577	0.8142	49.8523	1.4208
44.6349	0.6722	58.3677	3.9414
138.5603	2.0414	73.4783	1.7163
107.5084	1.5322	125.8155	2.5062
268.2771	3.9311	49.7101	1.1809
95.0023	1.6578	98.4554	2.0886
140.4724	2.0043	254.41	5.886
129.5991	2.3742	69.6262	2.4497
324.2103	4.7095	187.5221	4.7286
249.9262	5.3286	315.9003	7.3707
316.9907	5.3858	149.8424	4.5435
240.2162	3.4296	147.577	4.052
251.9891	3.3642	85.3073	3.2466
		20.4833	1.9502
		57.2844	2.3481
		132.3218	2.1166
		88.9648	1.3823
		106.0671	3.8207
		339.2064	6.2406
		142.51	3.7604
		57.5002	1.5723
		31.2075	1.4714
		190.0855	4.7179
		76.7288	2.5928
		69.7668	3.1221
		28.379	2.8525
		105.2876	4.5099
		140.0223	4.7497
		150.0222	3.6692
		126.982	3.8694
		157.7426	3.1862
		32.0497	1.1946
		101.3422	3.7125
		107.3383	2.6319
		154.6421	6.9541
		119.3058	4.8247
		139.9718	4.413
		244.8006	5.1373
		24.1062	1.5219
		315.0941	5.4189
		72.584	4.379
		297.8651	5.9466
		232.2809	6.4357
		154.4026	3.3779
		154.668	4.1102
		94.1136	1.3946
		98.9791	2.5519
		73.4547	1.7359
		63.9009	2.4417
		41.9251	2.7402
		292.0339	6.0337
		224.5813	6.676
