# Supplementary material for: Pyramidal tract neurons drive amplification of excitatory inputs to striatum through cholinergic interneurons
Source: Sci Adv. 2022 Feb 9;8(6):eabh4315. doi: 10.1126/sciadv.abh4315 (PMC8827762; doi:10.1126/sciadv.abh4315)
Supplement: Supplementary file 2 — CSV Data files [file sciadv.abh4315_csv_data_files.zip › FIG2C.csv]

Neuron#	Baseline	Drug
1	0.1801	0.1766
2	0.1017	0.0592
3	0.0681	0.0744
4	0.2522	0.2787
5	0.2591	0.1514
6	0.1411	0.1613
7	0.0664	0.0212
8	0.0673	0.0446
