# Supplementary material for: Pyramidal tract neurons drive amplification of excitatory inputs to striatum through cholinergic interneurons
Source: Sci Adv. 2022 Feb 9;8(6):eabh4315. doi: 10.1126/sciadv.abh4315 (PMC8827762; doi:10.1126/sciadv.abh4315)
Supplement: Supplementary file 2 — CSV Data files [file sciadv.abh4315_csv_data_files.zip › FIG2D.csv]

Neuron#	Baseline	Drug
1	0.8456	0.4067
2	0.2523	0.1506
3	0.1857	0.1278
4	2.1615	1.2069
5	0.954	0.3172
6	0.6533	0.5918
7	0.1636	0.0478
8	0.181	0.1247
