# Supplementary material for: Pyramidal tract neurons drive amplification of excitatory inputs to striatum through cholinergic interneurons
Source: Sci Adv. 2022 Feb 9;8(6):eabh4315. doi: 10.1126/sciadv.abh4315 (PMC8827762; doi:10.1126/sciadv.abh4315)
Supplement: Supplementary file 2 — CSV Data files [file sciadv.abh4315_csv_data_files.zip › FIG2H.csv]

Neuron#	Baseline	Drug
1	0.1261	0.0005
2	0.0798	0.0008
3	0.0814	0.0021
4	0.1621	0.0024
5	0.285	0.1509
6	0.0917	0.0143
7	0.0276	0.0259
8	0.0728	0.0026
9	0.0137	0.0004
10	0.1316	0.0156
