# Supplementary material for: Pyramidal tract neurons drive amplification of excitatory inputs to striatum through cholinergic interneurons
Source: Sci Adv. 2022 Feb 9;8(6):eabh4315. doi: 10.1126/sciadv.abh4315 (PMC8827762; doi:10.1126/sciadv.abh4315)
Supplement: Supplementary file 2 — CSV Data files [file sciadv.abh4315_csv_data_files.zip › FIG2I.csv]

Neuron#	Baseline	Drug
1	0.229	0.0097
2	0.2336	0.0161
3	0.1904	0.0174
4	0.3859	0.0121
5	2.1481	0.6696
6	0.1612	0.038
7	0.0844	0.1189
8	0.1988	0.0313
9	0.032	0.0049
10	0.4077	0.0621
