# Supplementary material for: Pyramidal tract neurons drive amplification of excitatory inputs to striatum through cholinergic interneurons
Source: Sci Adv. 2022 Feb 9;8(6):eabh4315. doi: 10.1126/sciadv.abh4315 (PMC8827762; doi:10.1126/sciadv.abh4315)
Supplement: Supplementary file 2 — CSV Data files [file sciadv.abh4315_csv_data_files.zip › FIG3B.csv]

Neuron#	Baseline Charge (pCx10e3)	Drug Charge (pCx10e3)
1	0.549	0.174
2	1.951	0.3322
3	1.9188	1.0187
4	0.9177	0.3648
5	1.236	0.308
6	2.6096	1.0294
7	2.6458	0.9223
8	2.4888	0.5174
