# Supplementary material for: Pyramidal tract neurons drive amplification of excitatory inputs to striatum through cholinergic interneurons
Source: Sci Adv. 2022 Feb 9;8(6):eabh4315. doi: 10.1126/sciadv.abh4315 (PMC8827762; doi:10.1126/sciadv.abh4315)
Supplement: Supplementary file 2 — CSV Data files [file sciadv.abh4315_csv_data_files.zip › FIG3C.csv]

Neuron#	Baseline Amplitude (pA)	Drug Amplitude (pA)
1	23.2772	6.7816
2	89.3239	10.8264
3	87.3679	32.4421
4	34.2321	14.248
5	41.6647	8.8601
6	97.538	29.334
7	122.5221	28.6309
8	139.4673	18.1481
