# Supplementary material for: Pyramidal tract neurons drive amplification of excitatory inputs to striatum through cholinergic interneurons
Source: Sci Adv. 2022 Feb 9;8(6):eabh4315. doi: 10.1126/sciadv.abh4315 (PMC8827762; doi:10.1126/sciadv.abh4315)
Supplement: Supplementary file 2 — CSV Data files [file sciadv.abh4315_csv_data_files.zip › FIG3E.csv]

Neuron#	Baseline Charge (pCx10e3)	Drug Charge (pCx10e3)
1	1.5058	0.6237
2	2.4001	2.1093
3	2.1854	0.7815
4	3.2257	0.7902
5	2.3552	1.094
6	3.7726	0.3303
7	1.3345	0.7323
8	1.598	0.7596
9	2.5942	0.6969
10	2.9476	0.5196
