# Supplementary material for: Pyramidal tract neurons drive amplification of excitatory inputs to striatum through cholinergic interneurons
Source: Sci Adv. 2022 Feb 9;8(6):eabh4315. doi: 10.1126/sciadv.abh4315 (PMC8827762; doi:10.1126/sciadv.abh4315)
Supplement: Supplementary file 2 — CSV Data files [file sciadv.abh4315_csv_data_files.zip › FIG3F.csv]

Neuron#	Baseline Amplitude (pA)	Drug Amplitude (pA)
1	47.2346	19.5673
2	83.1633	98.464
3	64.6533	24.4187
4	169.3988	27.5402
5	115.7974	32.983
6	227.613	9.3505
7	69.1259	28.5609
8	62.3592	23.3189
9	88.1074	22.2422
10	99.5805	17.3668
