# Supplementary material for: Pyramidal tract neurons drive amplification of excitatory inputs to striatum through cholinergic interneurons
Source: Sci Adv. 2022 Feb 9;8(6):eabh4315. doi: 10.1126/sciadv.abh4315 (PMC8827762; doi:10.1126/sciadv.abh4315)
Supplement: Supplementary file 2 — CSV Data files [file sciadv.abh4315_csv_data_files.zip › FIG4B.csv]

Neuron#	Baseline	Drug
1	0.0704	0.0797
2	0.0188	0.0034
3	0.2513	0.262
4	0.299	0.2751
5	0.1041	0.0787
6	0.1066	0.0632
7	0.1123	0.1661
