# Supplementary material for: Pyramidal tract neurons drive amplification of excitatory inputs to striatum through cholinergic interneurons
Source: Sci Adv. 2022 Feb 9;8(6):eabh4315. doi: 10.1126/sciadv.abh4315 (PMC8827762; doi:10.1126/sciadv.abh4315)
Supplement: Supplementary file 2 — CSV Data files [file sciadv.abh4315_csv_data_files.zip › FIG4C.csv]

Neuron#	Baseline	Drug
1	0.4053	0.3821
2	0.181	0.0734
3	0.5406	0.8407
4	0.9279	0.8989
5	0.1887	0.1458
6	0.3465	0.2294
7	0.3353	0.4319
