# Supplementary material for: Pyramidal tract neurons drive amplification of excitatory inputs to striatum through cholinergic interneurons
Source: Sci Adv. 2022 Feb 9;8(6):eabh4315. doi: 10.1126/sciadv.abh4315 (PMC8827762; doi:10.1126/sciadv.abh4315)
Supplement: Supplementary file 2 — CSV Data files [file sciadv.abh4315_csv_data_files.zip › FIG4F.csv]

Neuron#	Baseline	Drug
1	0.2403	0.1294
2	0.1559	0.0719
3	0.154	0.0601
4	0.1317	0.0733
5	0.1036	0.1203
6	0.037	0.0248
7	0.2167	0.2369
8	0.0899	0.1052
