# Supplementary material for: Pyramidal tract neurons drive amplification of excitatory inputs to striatum through cholinergic interneurons
Source: Sci Adv. 2022 Feb 9;8(6):eabh4315. doi: 10.1126/sciadv.abh4315 (PMC8827762; doi:10.1126/sciadv.abh4315)
Supplement: Supplementary file 2 — CSV Data files [file sciadv.abh4315_csv_data_files.zip › FIG4G.csv]

Neuron#	Baseline	Drug
1	0.8796	0.4142
2	0.3794	0.1582
3	0.8094	0.3913
4	0.8327	0.6906
5	0.3229	0.2752
6	0.0858	0.051
7	1.2522	0.9008
8	0.1735	0.2111
