# Supplementary material for: Pyramidal tract neurons drive amplification of excitatory inputs to striatum through cholinergic interneurons
Source: Sci Adv. 2022 Feb 9;8(6):eabh4315. doi: 10.1126/sciadv.abh4315 (PMC8827762; doi:10.1126/sciadv.abh4315)
Supplement: Supplementary file 2 — CSV Data files [file sciadv.abh4315_csv_data_files.zip › FIG4J.csv]

Neuron#	Baseline	Drug
1	0.1244	0.0049
2	0.15	0
3	0.0914	0.001
4	0.2313	0
5	0.3517	0.0231
6	0.11	0.0013
7	0.1186	0.0064
8	0.0736	0
