# Supplementary material for: Pyramidal tract neurons drive amplification of excitatory inputs to striatum through cholinergic interneurons
Source: Sci Adv. 2022 Feb 9;8(6):eabh4315. doi: 10.1126/sciadv.abh4315 (PMC8827762; doi:10.1126/sciadv.abh4315)
Supplement: Supplementary file 2 — CSV Data files [file sciadv.abh4315_csv_data_files.zip › FIG4K.csv]

Neuron#	Baseline	Drug
1	0.4914	0.0388
2	0.3536	0.0004
3	0.2692	0.0123
4	0.9669	0
5	3.4347	0.1112
6	1.0801	0.0319
7	0.2025	0.0119
8	0.2518	0
