# Supplementary material for: Pyramidal tract neurons drive amplification of excitatory inputs to striatum through cholinergic interneurons
Source: Sci Adv. 2022 Feb 9;8(6):eabh4315. doi: 10.1126/sciadv.abh4315 (PMC8827762; doi:10.1126/sciadv.abh4315)
Supplement: Supplementary file 2 — CSV Data files [file sciadv.abh4315_csv_data_files.zip › FIG5E.csv]

Pair	Total Charge to ChI (pC x10e4)	Total Charge to SPN (pC x10e4)
1	0.2113	0.2243
2	0.1523	0.025
3	0.2478	0.27
4	0.5425	0.624
5	1.1034	0.2169
6	1.1325	0.8449
7	0.1655	0.335
8	0.5954	0.0424
9	0.5954	0.0847
10	0.1305	0.0663
