# Supplementary material for: Pyramidal tract neurons drive amplification of excitatory inputs to striatum through cholinergic interneurons
Source: Sci Adv. 2022 Feb 9;8(6):eabh4315. doi: 10.1126/sciadv.abh4315 (PMC8827762; doi:10.1126/sciadv.abh4315)
Supplement: Supplementary file 2 — CSV Data files [file sciadv.abh4315_csv_data_files.zip › FIG5F.csv]

Pair	ChI	SPN
1	0.9422	1
2	6.0869	1
3	0.9177	1
4	0.8694	1
5	5.0878	1
6	1.3403	1
7	0.4939	1
8	14.0541	1
9	7.0327	1
10	1.969	1
