# Supplementary material for: Pyramidal tract neurons drive amplification of excitatory inputs to striatum through cholinergic interneurons
Source: Sci Adv. 2022 Feb 9;8(6):eabh4315. doi: 10.1126/sciadv.abh4315 (PMC8827762; doi:10.1126/sciadv.abh4315)
Supplement: Supplementary file 2 — CSV Data files [file sciadv.abh4315_csv_data_files.zip › FIG5G.csv]

Pair	Total Charge to ChI (pC x10e4)	Total Charge to SPN (pC x10e4)
1	0.5925	5.7367
2	0.4923	1.168
3	1.057	5.5886
4	0.9876	2.6542
5	0.7061	4.043
6	0.7405	2.1751
7	0.1915	0.726
8	0.7941	5.5425
9	1.0389	0.9691
10	0.1692	0.5823
