# Supplementary material for: Pyramidal tract neurons drive amplification of excitatory inputs to striatum through cholinergic interneurons
Source: Sci Adv. 2022 Feb 9;8(6):eabh4315. doi: 10.1126/sciadv.abh4315 (PMC8827762; doi:10.1126/sciadv.abh4315)
Supplement: Supplementary file 2 — CSV Data files [file sciadv.abh4315_csv_data_files.zip › FIG5H.csv]

Pair	ChI	SPN
1	0.1033	1
2	0.4215	1
3	0.1891	1
4	0.3721	1
5	0.1747	1
6	0.3404	1
7	0.2638	1
8	0.1433	1
9	1.072	1
10	0.2906	1
