# Supplementary material for: Pyramidal tract neurons drive amplification of excitatory inputs to striatum through cholinergic interneurons
Source: Sci Adv. 2022 Feb 9;8(6):eabh4315. doi: 10.1126/sciadv.abh4315 (PMC8827762; doi:10.1126/sciadv.abh4315)
Supplement: Supplementary file 2 — CSV Data files [file sciadv.abh4315_csv_data_files.zip › FIG5I.csv]

PT	IT
0.9422	0.1033
6.0869	0.4215
0.9177	0.1891
0.8694	0.3721
5.0878	0.1747
1.3403	0.3404
0.4939	0.2638
14.0541	0.1433
7.0327	1.072
1.969	0.2906
